# Supplementary material for: TAL effectors and activation of predicted host targets distinguish Asian from African strains of the rice pathogen Xanthomonas oryzae pv. oryzicola while strict conservation suggests universal importance of five TAL effectors
Source: Front Plant Sci. 2015 Jul 21;6:536. doi: 10.3389/fpls.2015.00536 (PMC4508525; doi:10.3389/fpls.2015.00536)
Supplement: Supplementary file 1 [file DataSheet1.ZIP]

Archive with 5 entries (4 files):
- FileS1/
- FileS1/AtypicalRepeats.txt
- FileS1/README.txt
- FileS1/TALEffectorRVDSequences.pdf
- FileS1/TALEffectorRVDSequences.txt
