# Supplementary material for: TAL effectors and activation of predicted host targets distinguish Asian from African strains of the rice pathogen Xanthomonas oryzae pv. oryzicola while strict conservation suggests universal importance of five TAL effectors
Source: Front Plant Sci. 2015 Jul 21;6:536. doi: 10.3389/fpls.2015.00536 (PMC4508525; doi:10.3389/fpls.2015.00536)
Supplement: Supplementary file 1 [file DataSheet1.ZIP › FileS1/AtypicalRepeats.txt]

Strain	TAL_Effector	Repeat_Position	Repeat_Length	Richter_et_al	Repeat_Sequence
b8-12	tal4b	5	NN	30	yes	LTPDQVVAIASNNGGKQALETVQRLLPVLC
b8-12	tal5i-	7	NG	28	no	LTPDQVVAIASNGGGKQALETVLRQAHG
b8-12	tal7	10	NI	36	no	LTPAQVVAIASNIGGKQALETVQRLLPVLCQAHAHG
bls256	tal2h-	6	NG	28	no	LTPDQVVAIASNGGGKQALETVLRQAHG
bls256	tal9b	5	NI	30	yes	LIPDQVVAIASNIGGKQALETVQRLLPVLC
bls279	tal4b	5	NN	30	yes	LTPDQVVAIASNNGGKQALETVQRLLPVLC
bls279	tal5g-	6	NG	28	no	LTPDQVVAIASNGGGKQALETVLRQAHG
bls279	tal7	10	NI	36	no	LTPAQVVAIASNIGGKQALETVQRLLPVLCQAHAHG
bxor1	tal11h-	4	HG	28	no	LTPDQVVAIASHGGGKQALETVLCQAHG
cfbp2286	tal2j-	6	NG	28	no	LTPDQVVAIASNGGGKQALETVLRQAHG
cfbp2286	tal9b	5	NI	30	yes	LIPDQVVAIASNIGGKQALETVQRLLPVLC
l8	tal4b	5	NN	30	yes	LTPDQVVAIASNNGGKQALETVQRLLPVLC
l8	tal5i-	6	NG	28	no	LTPDQVVAIASNGGGKQALETVLRQAHG
l8	tal7	10	NI	36	no	LTPAQVVAIASNIGGKQALETVQRLLPVLCQAHAHG
rs105	tal4b	5	NN	30	yes	LTPDQVVAIASNNGGKQALETVQRLLPVLC
rs105	tal5e-	7	NG	28	no	LTPDQVVAIASNGGGKQALETVLRQAHG
rs105	tal7	10	NI	36	no	LTPAQVVAIASNIGGKQALETVQRLLPVLCQAHAHG
