# Supplementary material for: TAL effectors and activation of predicted host targets distinguish Asian from African strains of the rice pathogen Xanthomonas oryzae pv. oryzicola while strict conservation suggests universal importance of five TAL effectors
Source: Front Plant Sci. 2015 Jul 21;6:536. doi: 10.3389/fpls.2015.00536 (PMC4508525; doi:10.3389/fpls.2015.00536)
Supplement: Supplementary file 1 [file DataSheet1.ZIP › FileS1/README.txt]

The file TALEffectorRVDSequences.txt contains one row per TAL effector with the following information: the name of the strain, the name of the TAL effector gene, its genomic coordinates, the strand on which it is located, its length in bp, and its encoded RVD sequence. The name of the TAL effector gene is followed by an apostrophe if it is a pseudogene and by a minus sign if it has a BLS256 Tal2h-like 3’ end encoding a C terminus lacking the acidic activation domain.

The file ALEffectorRVDSequences.pdf contains one table per strain with two columns. The first column is the name of the TAL effector gene and the second is the RVD sequence of the TAL effector.

The file AtypicalRepeats.txt contains one row for each atypical-length repeat found in the TAL effectors of the 10 Xoc strains and gives the following information for that repeat: the name of the strain, the name of the TAL effector, the position of the repeat within the TAL effector (1 indexed), the RVD sequence of the repeat, the length of the repeat, whether the repeat is of a length characterized in Richter et al (2014), and the sequence of the repeat.
