# Supplementary material for: TAL effectors and activation of predicted host targets distinguish Asian from African strains of the rice pathogen Xanthomonas oryzae pv. oryzicola while strict conservation suggests universal importance of five TAL effectors
Source: Front Plant Sci. 2015 Jul 21;6:536. doi: 10.3389/fpls.2015.00536 (PMC4508525; doi:10.3389/fpls.2015.00536)
Supplement: Supplementary file 1 [file DataSheet1.ZIP › FileS1/TALEffectorRVDSequences.txt]

b8-12	tal1	168195	171888	plus	3693	NS HD NI N* NI HG NI NI N* NG HD NN NI NG HD NN NS NN NG NN
b8-12	tal2a	316760	320354	plus	3594	HD NN HD N* NS NN HG NI NI NS NI NG HD NN HD HD NG HG NG
b8-12	tal2b	322267	325762	plus	3495	HD HD HD HD HD NG HD NN HD ND NG NG NN HG ND ND HD NG
b8-12	tal3	331694	335081	minus	3387	HD HG HD HG N* NN NG HD NN HD NG NG NN HD N* NG NG
b8-12	tal4a	439998	443793	plus	3795	NN NS NG NI HD HD NG NN HD NI NG N* N* NG HD HD NS NI NN NG NG
b8-12	tal4b	443924	447203	plus	3279	NI NN NI HD NN NG HD NN HD HG HD HG HG HD HD NG
b8-12	tal5i-	1547863	1550959	minus	3096	NI ND HG HG HG HG NG HG HG HD HD HD HD NN NN HD HG HH H* H* NN HD H*
b8-12	tal5h	1552874	1556264	minus	3390	NN NN ND N* NS NS YG NI SN ND HD NG HD NS NN HD NG
b8-12	tal5g	1556396	1559582	minus	3186	NN HD NI N* NI NI NK HD HD HD HG NI NN HD HD
b8-12	tal5f	1559714	1563002	minus	3288	NI NN NI NI NI NI N* NI NG NN NN NN NG NS NG HD
b8-12	tal5e	1563133	1566421	minus	3288	NI HG N* NI SN HD HD HD NN NI NK HD NN NN HD NG
b8-12	tal5d	1566552	1569834	minus	3282	NI HG N* NN N* HD HG HD NN HD NN HG NG NS N* HD
b8-12	tal5c	1569964	1574371	minus	4407	HD HD NN NN NG N* HD NI NG HD NG NS HD HA HD N* HD NN HD NN NN HD HD NG NN NG HD
b8-12	tal5b	1574503	1579219	minus	4716	NI HG NI NG HN NG NN ND HD NG HD NI HG HG HD NN HD HH N* HD NN NN NG HD NN NN NG NN NI NG
b8-12	tal5a	1581283	1585078	minus	3795	HD HD NC HD NC NG HD HH HD NI NG N* NS N* HD HD NS NI HG HD NG
b8-12	tal6a	1707115	1710610	plus	3495	NN HD NI NI NG NN NN HD NN NI NI NN NN NN NG NI HD NG
b8-12	tal6b	1712329	1715818	plus	3489	NI N* NI NI NN N* NI NK HD HD HD NG NI NN HD NN HD NG
b8-12	tal6c	1717733	1721021	plus	3288	NN HD NI HD NN NG NG HD NN HD N* NN HD HD HD NG
b8-12	tal7	1874026	1877728	plus	3702	NN HD NI NI NN HA NN NS NS NI HD HA HA HA HD HD HD HA HD N*
b8-12	tal8b	2259974	2263463	minus	3489	HH NN HD HD NG N* HD NN HD ND N* NG NS NS NN HD HD NG
b8-12	tal8a	2267026	2271133	minus	4107	NN HD NS NG HD NN HD NI HD NN HD NN HD NN HD NN NN NN NN NN NN NN HD NG
b8-12	tal9a	2754342	2758650	plus	4308	NI NG NI NG NN NG NN NG HD NN NN HG HD NN NS NN HD HD NG NA NN HD HD HD HD N*
b8-12	tal9b	2758783	2761870	plus	3087	NS HG NI NG NS NN NG NN NG HD NN HD HD NG
b8-12	tal9c	2762003	2766002	plus	3999	NS HG NI NG NS NN ND N* NG N* HN NN HD NS NI NN HD HD NG NG HG HD NG
b8-12	tal10	2969546	2973041	plus	3495	NN HD HD HH NN NG NS NG HD NI NG HD HH NG NG NG HA NG
b8-12	tal11	4202613	4206309	plus	3696	NN NG HD NG HD HD NI NH HG NI NN NN HD NS NG NN HD NG NG N*
b8-12	tal12a	4376257	4379242	plus	2985	NI NN NI NI NG HD NG NN NI NN NI NN HD
b8-12	tal12b	4379375	4382663	plus	3288	HD HD HD HD HD NG HD NN HD NG HG NN HD N* NG NG
bls256	tal1c	463154	466442	minus	3288	HD HD HD HD HD NG HD NN HD NG HG NN HD N* NG NG
bls256	tal1b	466575	469560	minus	2985	NI NN NI NI NG HD NG NN NI NN NI NN HD
bls256	tal1a	474438	477423	minus	2985	NN HD NI NK HD HD HD NG NI NN HD HD NG
bls256	tal2h-	1528778	1531670	minus	2910	NS ND HG HG HG NG HG HG HD HD HD NN NN HD HG HH H* H* NN HD H*
bls256	tal2g	1533585	1536975	minus	3390	NN NN ND N* NS NS YG NI SN HD HD NG HD NS NN HD NG
bls256	tal2f	1537107	1540533	minus	3426	HD HD NG NI HG HD HG NI HD NN HD HG HG HG NG NI NG
bls256	tal2e	1540666	1543954	minus	3288	NI NN NI NI NI NI N* NI NG NN NN NN NI NS NG NG
bls256	tal2d	1544085	1547370	minus	3285	NI HG N* NN N* HD HG HD NN HD NK HG NN NN NG HD
bls256	tal2c	1547501	1551905	minus	4404	HD HD NN NN NG N* HD NI NG HD NG NS HD HA ND N* ND NN HD NN NN HD HD N* NN NG HD
bls256	tal2b	1552037	1556750	minus	4713	NI HG NI N* HN NG NN ND HD NG HD NI HG HG HD NN HD HH N* HD NN NN NG HD NN NN NG NN NI NG
bls256	tal2a	1558814	1562609	minus	3795	HD HD NC HD NC NG HD HH HD NI NG N* NS N* HD HD NS NI HG HD NG
bls256	tal3a	1683080	1686575	plus	3495	NN HD NI NI NG NN NN HD NN NI NI NN NN NN NG NI HD NG
bls256	tal3b	1688294	1691783	plus	3489	NI N* NI NI NN N* NI NK HD HD HD NG NI NN HD NN HD NG
bls256	tal3c	1693698	1696986	plus	3288	NN HD NI HD NN NG NG HD NN HD N* NN HD HD HD NG
bls256	tal4c	2006261	2010260	minus	3999	NS HG NI NG NS NN ND N* NG N* HN NN HD NS NI NN HD HD NG NG HG HD NG
bls256	tal4b	2010393	2013480	minus	3087	NS HG NI NG NS NN NG NN NG HD NN HD HD NG
bls256	tal4a	2013613	2017921	minus	4308	NI NG NI NG NN NG NN NG HD NN NN HG HD NN NS NN HD HD NG NA NN HD HD HD HD N*
bls256	tal5a	2509075	2513182	plus	4107	NN HD NS NG HD NN HD NI HD NN HD NN HD NN HD NN NN NN NN NN NN NN HD NG
bls256	tal5b	2515532	2519021	plus	3489	HH NN HD HD NG N* HD NN HD ND N* NG NS NS NN HD HD NG
bls256	tal6	2919202	2922898	minus	3696	NN HD NI NI NN HA NN NS NS NI HD HA HA HA HD HD HD HA HD N*
bls256	tal7	2955943	2959441	plus	3498	NN HD HD HH NN NG NS NG HD NI NG HD HH NG NG NG HA NG
bls256	tal8	4154603	4158299	plus	3696	NN NG HD NG HD HD NI NH HG NI NN NN HD NS NG NN HD NG NG N*
bls256	tal9b	4396656	4399935	minus	3279	NI NN HN NN NI NG HD NN HD HG HD HG HG HD HD NG
bls256	tal9a	4400066	4403861	minus	3795	NN NS NG NI HD HD NG NN HD NI NG N* N* NG HD HD NS NI NN NG NG
bls256	tal10	4511010	4514397	plus	3387	HD HG HD HG N* NN NG HD NN HD NG NG NN HD N* NG NG
bls256	tal11b	4520318	4523813	minus	3495	HD HD HD HD HD NG HD NN HD ND NG NG NN HG ND ND HD NG
bls256	tal11a	4525726	4529320	minus	3594	HD NN HD N* NS NN HG NI NI NS NI NG HD NN HD HD NG HG NG
bls256	tal12	4674456	4678149	minus	3693	NS HD NI N* NI HG NI NI N* NG HD NN NI NG HD NN NS NN NG NN
bls279	tal1	168196	171892	plus	3696	NS HD NI N* NI HG NI NI NG NG HD NN NI NG HD NN NS NN NI NN
bls279	tal2a	316815	320409	plus	3594	HD NN HD N* NS NN HG NI NI NS NI NG HD NN HD HD NG HG NG
bls279	tal2b	322322	325817	plus	3495	HD HD HD HD HD NG HD NN HD ND NG NG NN HG ND ND HD NG
bls279	tal3	331749	335136	minus	3387	HD HG HD HG N* NN NG HD NN HD NG NG NN HD N* NG NG
bls279	tal4a	440053	443848	plus	3795	NN NS NG NI HD HD NG NN HD NI NG N* N* NG HD HD NS NI NN NG NG
bls279	tal4b	443979	447258	plus	3279	NI NN NI HD NN NG HD NN HD HG HD HG HG HD HD NG
bls279	tal5g-	1545821	1548713	minus	2892	NI ND HG HG HG NG HG HG HD HD HD NN NN HD HG HH H* H* NN HD H*
bls279	tal5f	1550628	1554018	minus	3390	NN NN ND N* NS NS YG NI SN HD HD NG HD NS NN HD NG
bls279	tal5e	1554150	1557435	minus	3285	NI NG N* NI SN HD HD HD NN HD NK HD NN HD HD N*
bls279	tal5d	1557566	1560848	minus	3282	NI HG N* NN N* HD HG HD NN HD NN HG NG NS N* HD
bls279	tal5c	1560978	1565382	minus	4404	HD HD NN NN NG N* HD NI NG HD NG NS ND HA ND N* ND NN HD NN NN HD HD N* NN NG HD
bls279	tal5b	1565514	1570230	minus	4716	NI HG NI NG HN NG NN ND HD NG HD NI HG HG HD NN HD HH N* HD NN NN NG HD NN NN NG NN NI NG
bls279	tal5a	1572294	1576089	minus	3795	HD HD HD HD HD NG HD HH HD NI NG N* NS N* HD HD NS NI HG HD NG
bls279	tal6a	1698105	1701600	plus	3495	NN HD NI NI NG NN NN HD NN NI NI NN NN NN NG NI HD NG
bls279	tal6b	1703319	1706808	plus	3489	NI N* NI NI NN N* NI NK HD HD HD NG NI NN HD NN HD NG
bls279	tal6c	1708723	1712011	plus	3288	NN HD NI HD NN NG NG HD NN HD N* NN HD HD HD NG
bls279	tal7	1863497	1867199	plus	3702	NN HD NI NI NN HA NN NS NS NI HD HA HA HA HD HD HD HA HD N*
bls279	tal8b	2249409	2252898	minus	3489	HH NN HD HD NG N* HD NN HD ND N* NG NS NS NN HD HD NG
bls279	tal8a	2256461	2260568	minus	4107	NN HD NS NG HD NN HD NI HD NN HD NN HD NN HD NN NN NN NN NN NN NN HD NG
bls279	tal9a	2744025	2748333	plus	4308	NI NG NI NG NN NG NN NG HD NN NN HG HD NN NS NN HD HD NG NA NN HD HD HD HD N*
bls279	tal9b	2748466	2751553	plus	3087	NS HG NI NG NS NN NG NN NG HD NN HD HD NG
bls279	tal9c	2751686	2755685	plus	3999	NS HG NI NG NS NN ND N* NG N* HN NN HD NS NI NN HD HD NG NG HG HD NG
bls279	tal10	2959230	2962725	plus	3495	NN HD HD HH NN NG NS NG HD NI NG HD HH NG NG NG HA NG
bls279	tal11	4189161	4192857	plus	3696	NN NG HD NG HD HD NI NH HG NI NN NN HD NS NG NN HD NG NG N*
bls279	tal12a	4362812	4365797	plus	2985	NI NN NI NI NG HD NG NN NI NN NI NN HD
bls279	tal12b	4365930	4369218	plus	3288	HD HD HD HD HD NG HD NN HD NG HG NN HD N* NG NG
bxor1	tal1	166030	169723	plus	3693	NS HD NI N* NI HG NI NI N* NG HD NN NI NG HD NN NS NN NG NG
bxor1	tal2a	312252	315846	plus	3594	HD NN HD N* NS NN NG NI NI NG HY NG HD NN HD HD NG HG NG
bxor1	tal2b	317760	321255	plus	3495	HD HD HD HD HD NG HD NN HD ND NG NG NN HG ND ND HD NG
bxor1	tal3	323420	326603	minus	3183	HD HG N* NN NG HD NN HD NN NG NN HD N* NG NG
bxor1	tal4a	433343	437135	plus	3792	NN NS NG NI HD HD NG NN HD NI NG N* N* NG HD HD NS NI NN NG N*
bxor1	tal4b	437267	440252	plus	2985	NI NN NI NI NG HD NG NN NI NN NI NN HD
bxor1	tal5	639596	643397	minus	3801	NN HG HD NG HD HD NI NH HG NI NN NN HD NS NG NN HD NG NG NG NG
bxor1	tal6	1830575	1834070	minus	3495	NN HD HD HH NN NG NS NG HD NI NG HD HH NG NG NG HA NG
bxor1	tal7	1867188	1870884	plus	3696	NN HD NI NI NN HA NN NS NS NI HD HA HA HA HD HD HD NI HD N*
bxor1	tal8b	2240030	2243519	minus	3489	HH NN HD HD NG N* HD NN HD ND N* NG NS NS NN HD HD NG
bxor1	tal8a	2246934	2251038	minus	4104	NN HD NS NG HD NN N* NI HD NS HD NN HD NN HD NN NN NN NN NN NN NN HD NG
bxor1	tal9a	2729092	2733400	plus	4308	NI NG NI NG NN NG HH NG HD NN NN HG HD NN NS NN HD HD NG NA NN HD HD HD HD N*
bxor1	tal9b	2733533	2736617	plus	3084	NN HG NI NG NI NN NG NN NG HD NN HD HD N*
bxor1	tal9c	2736750	2740746	plus	3996	NN HG NI NN NG NN ND N* NG N* HN NN HD NN NI NN HD HD NG NG NG HD N*
bxor1	tal10c	3053781	3057069	minus	3288	NN HD NI HD NS NG NG HD NN HD N* NN HD HD HD NG
bxor1	tal10b	3057202	3060691	minus	3489	NI N* NI NI NN N* NI NK HD HD HD NG NI NN HD NN HD NG
bxor1	tal10a	3060823	3064318	minus	3495	NN HD NI NI NG NN NN HD NN NI NI NN NN NN NG NI HD NG
bxor1	tal11a	3182963	3187679	plus	4716	NI HG NI HG HN NG NN HD ND NG HD NI HG HG HD NN HD HH N* HD NN NN NG HD NN NN NG NN NI NV
bxor1	tal11b	3187810	3192214	plus	4404	HD HD NN NN NG N* HD NI NG HD NG NS ND N* HD N* HD NG HD NN NN HD HD NG NN NG HD
bxor1	tal11c	3192345	3195630	plus	3285	NI NG N* NN N* HD HG HD NN HD NN HG HG NS NG HD
bxor1	tal11d	3195760	3199048	plus	3288	HD HG N* NN NG NN NI NN NI NN NN HD HG NG HD NG
bxor1	tal11e	3199179	3202062	plus	2883	HD HG HD NI NN ND HD HD NN NN NI HD
bxor1	tal11f	3202192	3205378	plus	3186	NN HD NI N* NI NI NK HD HD HD NG NI NN HD HD
bxor1	tal11g	3205510	3208900	plus	3390	NN NN HD N* NS NS YG NI SN HD HD NG HD NS NN HD NG
bxor1	tal11h-	3210814	3213403	plus	2589	NI HG HG HG HG NG HD HD HD HD HD NG N* NI NN HD HD H*
bxor1	tal12'	3373285	3375499	minus	2214	NS HD N* NG HY NG NS NG HD N*
bxor1	tal13	4261069	4264459	plus	3390	NN NI HN NG NN NN NG NI N* NI NG NN NN HG HD HD NG
cfbp2286	tal1b	466182	469470	minus	3288	HD HD HD HD HD NG HD NN HD NG HG NN HD N* NG NG
cfbp2286	tal1a	469603	472588	minus	2985	NI NN NI NI NG HD NG NN NI NN NI NN HD
cfbp2286	tal2j-	1567344	1570236	minus	2892	NS ND HG HG HG NG HG HG HD HD HD NN NN HD HG HH H* H* NN HD H*
cfbp2286	tal2i	1572151	1575541	minus	3390	NN NN ND N* NS NS YG NI SN HD HD NG HD NS NN HD NG
cfbp2286	tal2h	1575673	1579099	minus	3426	HD HD NG NI HG HD HG NI NI NN HD HG HG HG NG NI NG
cfbp2286	tal2g	1579232	1582520	minus	3288	NI NN NI NI NI NI N* NI NG NN NN NN NI NS NG NG
cfbp2286	tal2f	1582651	1585939	minus	3288	HD HG N* NN HG NN NI NN NI NN NN HD HG NG HD NG
cfbp2286	tal2e	1586069	1589357	minus	3288	NI HG N* NI SN HD HD HD NN HD NK HD HD NN HD NG
cfbp2286	tal2d	1589488	1592773	minus	3285	NI HG N* NN N* HD HG HD NN HD NK HG NN NN NG HD
cfbp2286	tal2c	1592904	1597308	minus	4404	HD HD NN NN NG N* HD NI NG HD NG NS HD HA ND N* ND NN HD NN NN HD HD N* NN NG HD
cfbp2286	tal2b	1597440	1602156	minus	4716	NI HG NI NG HN NG NN ND HD NG HD NI HG HG HD NN HD HH N* HD NN NN NG HD NN NN NG NN NI NG
cfbp2286	tal2a	1604220	1608015	minus	3795	HD HD NC HD NC NG HD HH HD NI NG N* NS N* HD HD NS NI HG HD NG
cfbp2286	tal3a	1728499	1731994	plus	3495	NN HD NI NI NG NN NN HD NN NI NI NN NN NN NG NI HD NG
cfbp2286	tal3b	1733713	1737202	plus	3489	NI N* NI NI NN N* NI NK HD HD HD NG NI NN HD NN HD NG
cfbp2286	tal3c	1739117	1742405	plus	3288	NN HD NI HD NN NG NG HD NN HD N* NN HD HD HD NG
cfbp2286	tal4b	2051668	2055667	minus	3999	NS HG NI NG NS NN ND N* NG N* HN NN HD NS NI NN HD HD NG HD HG HD NG
cfbp2286	tal4a	2055800	2058887	minus	3087	NI NG NI NG NS NN NG NN NG HD NN HD HD NG
cfbp2286	tal5a	2551206	2555313	plus	4107	NN HD NS NG HD NN HD NI HD NN HD NN HD NN HD NN NN NN NN NN NN NN HD NG
cfbp2286	tal5b	2557663	2561152	plus	3489	HH NN HD HD NG N* HD NN HD ND N* NG NS NS NN HD HD NG
cfbp2286	tal6	2958628	2962324	minus	3696	NN HD NI NI NN HA NN NS NI NI HD HA HA HA HD HD HD HA HD N*
cfbp2286	tal7	2995067	2998565	plus	3498	NN HD HD HH NN NG NS NG HD NI NG HD HH NG NG NG HA NG
cfbp2286	tal8	4276996	4280692	plus	3696	NN NG HD NG HD HD NI NH HG NI NN NN HD NS NG NN HD NG NG N*
cfbp2286	tal9b	4532825	4536104	minus	3279	NI NN HN NN NI NG HD NN HD HG HD HG HG HD HD NG
cfbp2286	tal9a	4536234	4540029	minus	3795	NN NS NG NI HD HD NG NN HD NI NG N* N* NG HD HD NS NI NN NG NG
cfbp2286	tal10	4647174	4650561	plus	3387	HD HG HD HG N* NN NG HD NN HD NG NG NN HD N* NG NG
cfbp2286	tal11b	4656482	4659977	minus	3495	HD HD HD HD HD NG HD NN HD ND NG NG NN HG ND ND HD NG
cfbp2286	tal11a	4661890	4665484	minus	3594	HD NN HD N* NS NN HG NI NI NS NI NG HD NN HD HD NG HG NG
cfbp2286	tal12	4812139	4815832	minus	3693	NS HD NI N* NI HG NI NI N* NG HD NN NI NG HD NN NS NN NG NN
cfbp7331	tal1'	501331	505520	minus	4189	NN NG NI N* NS NG NN NN HG ND ND HD NG
cfbp7331	tal2	782789	786590	minus	3801	NN HG HD NG HD QD NI NH HG NI NN NN HD NS NG NN HD NG NG NG NG
cfbp7331	tal3	1972086	1975479	minus	3393	NN HD HD HH NN NG NS NG HD NI NG HD HH NG NG NG NG
cfbp7331	tal4	2013403	2017114	plus	3711	NS HD NI NS NN HA NN NS NS NI HD HD HD HA HD NN HD NN HD N*
cfbp7331	tal5	2425739	2429837	minus	4098	HD HD NN NN NG N* HD NI NG HD NG NG NS ND HA HD N* N* NN NI NN NN HD NG
cfbp7331	tal6a	2943998	2948306	plus	4308	NI NG NI NG NN NG HH NG HD NN NN HG HD NN NS NN HD HD NG NA NN HD HD HD HD N*
cfbp7331	tal6b	2948439	2952642	plus	4203	NN NG NI NN NG NN ND N* NG N* HN NN HD NN NI NN HD HD NG NG NG HD NG HD NG
cfbp7331	tal7c	3306721	3310621	minus	3900	NN HD NI HD NN NG NG HD NN HD N* NN HD HD HD NG HD NN HD NS NI NG
cfbp7331	tal7b	3310753	3314248	minus	3495	NN HD NI NI NG NN NN HD HH NI NI NN NN NN NG NI HD NG
cfbp7331	tal7a	3314380	3317869	minus	3489	NI N* NI NI NN N* NI NK HD HD HD NG NI NN ND NN ND NG
cfbp7331	tal8a	3437592	3442305	plus	4713	NI HG NI NG HN NG NN HD ND NG HD NI HG HG HD HH N* HH N* HD NN NG HD HD NN NN NG NN NI NV
cfbp7331	tal8b	3442436	3446843	plus	4407	HD HD NN NN NG N* HD NI NG HD NG NS ND HA HD N* HH NG NI NN NN HD HD NG NN NG HD
cfbp7331	tal8c	3446974	3450259	plus	3285	NI NG N* NN N* HD HG HD NN HD NN HG HG NS NG HD
cfbp7331	tal8d	3450390	3453273	plus	2883	HD HG HD NI NN ND HD HD NN NN NI HD
cfbp7331	tal8e	3453405	3456795	plus	3390	NN NN HD N* NS SN YG NI SN HD HD NG HD NS NN HD NG
cfbp7331	tal8f-	3458708	3460091	plus	1383	NI HD HD N* HD H*
cfbp7331	tal9b	4545893	4548878	minus	2985	NN NN HD NI NG HD HD HD NG NI HD HD NG
cfbp7331	tal9a	4549010	4552802	minus	3792	NN NS NG NI HD HD NG NN HD NI NG N* N* NG HD HD NS NI NN NG N*
cfbp7331	tal10'	4659532	4661449	plus	1917	NI SN YG NI SN HD HD NG HD NS #
cfbp7331	tal11b	4663593	4667088	minus	3495	HD HD NI HD HD HG HD NN ND ND HG NG NN HG NG ND HD NG
cfbp7331	tal11a	4669002	4672596	minus	3594	HD NN HD N* NS NN NG NI NI NG HY NG HD NN HD HD NG HG NG
cfbp7331	tal12	4856674	4860163	minus	3489	NI N* NI HG NI NI N* NG HD NN NI NG HD NN NS NN NG NG
cfbp7341	tal1	513605	516587	minus	2982	NN NG NI N* NS NG NN NN HG ND ND HD NG
cfbp7341	tal2	744406	748207	minus	3801	NN HG HD NG HD QD NI NH HG NI NN NN HD NS NG NN HD NG NG NG NG
cfbp7341	tal3	1932845	1936238	minus	3393	NN HD HD HH NN NG NS NG HD NI NG HD HH NG NG NG NG
cfbp7341	tal4	1975920	1979631	plus	3711	NS HD NI NS NN HA NN NS NS NI HD HD HD HA HD NN HD NN HD N*
cfbp7341	tal5'	2384418	2386272	minus	1854	HD HD NN NN NG HA HD #
cfbp7341	tal6a	2891756	2896064	plus	4308	NI NG NI NG NN NG HH NG HD NN NN HG HD NN NS NN HD HD NG NA NN HD HD HD HD N*
cfbp7341	tal6b	2896197	2900196	plus	3999	NN NG NI NN NG NN ND N* NG N* HN NN HD NN NI NN HD HD NG NG NG HD NG
cfbp7341	tal7c	3258089	3261989	minus	3900	NN HD NI HD NN NG NG HD NN HD N* NN HD HD HD NG HD NN HD NS NI NG
cfbp7341	tal7b	3262121	3265616	minus	3495	NN HD NI NI NG NN NN HD HH NI NI NN NN NN NG NI HD NG
cfbp7341	tal7a	3265748	3269237	minus	3489	NI N* NI NI NN N* NI NK HD HD HD NG NI NN ND NN ND NG
cfbp7341	tal8a	3388962	3393675	plus	4713	NI HG NI NG HN NG NN HD ND NG HD NI HG HG HD HH N* HH N* HD NN NG HD HD NN NN NG NN NI NV
cfbp7341	tal8b	3393806	3398213	plus	4407	HD HD NN NN NG N* HD NI NG HD NG NS ND HA HD N* HH NG NI NN NN HD HD NG NN NG HD
cfbp7341	tal8c	3398344	3401629	plus	3285	NI NG N* NN N* HD HG HD NN HD NN HG HG NS NG HD
cfbp7341	tal8d	3401760	3404643	plus	2883	HD HG HD NI NN ND HD HD NN NN NI HD
cfbp7341	tal8e	3404775	3408165	plus	3390	NN NN HD N* NS SN YG NI SN HD HD NG HD NS NN HD NG
cfbp7341	tal8f-	3410078	3411461	plus	1383	NI HD HD N* HD H*
cfbp7341	tal9b	4555583	4558568	minus	2985	NN NN HD NI NG HD HD HD NG NI HD HD NG
cfbp7341	tal9a	4558700	4562492	minus	3792	NN NS NG NI HD HD NG NN HD NI NG N* N* NG HD HD NS NI NN NG N*
cfbp7341	tal10'	4669218	4671135	plus	1917	NI SN YG NI SN HD HD NG HD NS #
cfbp7341	tal11b	4673279	4676774	minus	3495	HD HD NI HD HD HG HD NN ND ND HG NG NN HG NG ND HD NG
cfbp7341	tal11a	4678688	4682282	minus	3594	HD NN HD N* NS NN NG NI NI NG HY NG HD NN HD HD NG HG NG
cfbp7341	tal12	4865956	4869649	minus	3693	NI HD NI N* NI HG NI NI N* NG HD NN NI NG HD NN NS NN NG NG
cfbp7342	tal1	173982	177675	plus	3693	NI HD NI N* NI HG NI NI N* NG HD NN NI NG HD NN NS NN NG NG
cfbp7342	tal2a'	332094	335687	plus	3593	HD NN HD N* NS NN NG NI NI NG HY NG HD NN HD HD NG HG NG
cfbp7342	tal2b	337600	341095	plus	3495	HD HD NI HD HD HG HD NN ND ND NG NG NN HG HG ND HD NG
cfbp7342	tal3	343287	346473	minus	3186	HD HG N* NN HG HD NN HD NN NG NN HD NN HD NG
cfbp7342	tal4a	471403	475195	plus	3792	NN NS NG NI HD HD NG NN HD NI NG N* N* NG HD HD NS NI NN NG N*
cfbp7342	tal4b	475327	478312	plus	2985	NI NN NI NI NG HD NG NN NI NN NI NN NG
cfbp7342	tal5	734217	738018	minus	3801	NN HG HD NG HD HD NI NH HG NI NN NN HD NS NG NN HD NG NG NG NG
cfbp7342	tal6b	1994447	1998446	minus	3999	NI HG NI NN NG NN ND N* NG N* HN NN HD HN NN NN HD HD NG NG NG HD NG
cfbp7342	tal6a	1998578	2002886	minus	4308	NI HG NS NG NN NG HH NG HD NN NN HG HD NN NS NN HD HD NG NA NN HD HD HD HD N*
cfbp7342	tal7a	2513527	2517832	plus	4305	HD HD NN NN NG N* HD NI NG HD NG NG NS ND HA HD N* HD NG NI NN NN HD HD NG HD
cfbp7342	tal7b	2522349	2525838	plus	3489	HH NN HD HD NG N* HD NN HD ND N* NG NS NS NN HD HD NG
cfbp7342	tal8	2914737	2918448	minus	3711	NN HD NS NS NN HA NN NS NS NI HD HD HD HA HD NN ND NN HD N*
cfbp7342	tal9	2950834	2954227	plus	3393	NN HD HD HH NN NG NG NG HD NI NG HD HH NG NG NG NG
cfbp7342	tal10c	3102883	3106375	minus	3492	NN HD NI HD NI NG NG HD NN HD N* NN HD HD NN HD HD NG
cfbp7342	tal10b	3106507	3109993	minus	3486	NI N* NI NI NN N* NI NK HD HD HD NG NI NN ND N* HD NG
cfbp7342	tal10a	3110125	3113620	minus	3495	NN HD NI NI NG NN NN HD HH NI NI NN NN NN NG NI HD NG
cfbp7342	tal11a	3239031	3243744	plus	4713	NI HG NI NG HN NG NN HD ND NG HD NI HG NG HD HH N* HH N* HD NN NG HD HD NN NN NG NN NI NV
cfbp7342	tal11b	3243876	3248079	plus	4203	HD HD NN NN NG N* HD NI NG HD NG NS ND HA HD N* HH NG NI NN NN HD HD NG HD
cfbp7342	tal11c	3248211	3251496	plus	3285	NI NG N* NN N* HD HG HD NN HD NN HG HG NS NG HD
cfbp7342	tal11d	3251627	3254612	plus	2985	HD HD NN NN NN NI NN NI NN NN HD HG NG
cfbp7342	tal11e	3254742	3257928	plus	3186	NN HD NI N* NI NI NK HD HD HD NG HD NN HD HD
cfbp7342	tal11f	3258060	3261450	plus	3390	NN NN HD N* NS SN YG NI SN HD HD NG HD NS NN HD NG
cfbp7342	tal11g'-	3263365	3266637	plus	3272	NI HD N* HG NG HG HD HD N* HD H*
cfbp7342	tal12	4635792	4638777	plus	2985	NN NG NS HD NI NG NN NN HG ND ND HG NG
l8	tal1	168198	171891	plus	3693	NS HD NI N* NI HG NI NI N* NG HD NN NI NG HD NN NS NN NG NN
l8	tal2a	316764	320358	plus	3594	HD NN HD N* NS NN HG NI NI NS NI NG HD NN HD HD NG HG NG
l8	tal2b	322271	325766	plus	3495	HD HD HD HD HD NG HD NN HD ND NG NG NN HG ND ND HD NG
l8	tal3	331698	335085	minus	3387	HD HG HD HG N* NN NG HD NN HD NG NG NN HD N* NG NG
l8	tal4a	440001	443796	plus	3795	NN NS NG NI HD HD NG NN HD NI NG N* N* NG HD HD NS NI NN NG NG
l8	tal4b	443927	447206	plus	3279	NI NN NI HD NN NG HD NN HD HG HD HG HG HD HD NG
l8	tal5i-	1547239	1550131	minus	2892	NI ND HG HG HG NG HG HG HD HD HD NN NN HD HG HH H* H* NN HD H*
l8	tal5h	1552046	1555436	minus	3390	NN NN ND N* NS NS YG NI SN ND HD NG HD NS NN HD NG
l8	tal5g	1555568	1558754	minus	3186	NN HD NI N* NI NI NK HD HD HD HG NI NN HD HD
l8	tal5f	1558886	1562174	minus	3288	NI NN NI NI NI NI N* NI NG NN NN NN NG NS NG HD
l8	tal5e	1562305	1565593	minus	3288	NI HG N* NI SN HD HD HD NN NI NK HD NN NN HD NG
l8	tal5d	1565724	1569006	minus	3282	NI HG N* NN N* HD HG HD NN HD NN HG NG NS N* HD
l8	tal5c	1569136	1573543	minus	4407	HD HD NN NN NG N* HD NI NG HD NG NS HD HA HD N* HD NN HD NN NN HD HD NG NN NG HD
l8	tal5b	1573675	1578391	minus	4716	NI HG NI NG HN NG NN ND HD NG HD NI HG HG HD NN HD HH N* HD NN NN NG HD NN NN NG NN NI NG
l8	tal5a	1580455	1584250	minus	3795	HD HD NC HD NC NG HD HH HD NI NG N* NS N* HD HD NS NI HG HD NG
l8	tal6a	1706280	1709775	plus	3495	NN HD NI NI NG NN NN HD NN NI NI NN NN NN NG NI HD NG
l8	tal6b	1711494	1714983	plus	3489	NI N* NI NI NN N* NI NK HD HD HD NG NI NN HD NN HD NG
l8	tal6c	1716898	1720186	plus	3288	NN HD NI HD NN NG NG HD NN HD N* NN HD HD HD NG
l8	tal7	1871671	1875373	plus	3702	NN HD NI NI NN HA NN NS NS NI HD HA HA HA HD HD HD HA HD N*
l8	tal8b	2257614	2261103	minus	3489	HH NN HD HD NG N* HD NN HD ND N* NG NS NS NN HD HD NG
l8	tal8a	2264666	2268773	minus	4107	NN HD NS NG HD NN HD NI HD NN HD NN HD NN HD NN NN NN NN NN NN NN HD NG
l8	tal9a	2751965	2756273	plus	4308	NI NG NI NG NN NG NN NG HD NN NN HG HD NN NS NN HD HD NG NA NN HD HD HD HD N*
l8	tal9b	2756406	2759493	plus	3087	NS HG NS NG NS NN NG NN NG HD NN HD HD NG
l8	tal9c	2759626	2763727	plus	4101	NS HG NI NG NS NN ND N* NG N* HN NN HD NS NS NN NG NN NG HD NN HD HD NG
l8	tal9d	2763860	2767859	plus	3999	NS HG NI NG NS NN ND N* NG N* HN NN HD NS NI NN HD HD NG NG HG HD NG
l8	tal10	2971407	2974902	plus	3495	NN HD HD HH NN NG NS NG HD NI NG HD HH NG NG NG HA NG
l8	tal11	4203759	4207455	plus	3696	NN NG HD NG HD HD NI NH HG NI NN NN HD NS NG NN HD NG NG N*
l8	tal12a	4377403	4380388	plus	2985	NI NN NI NI NG HD NG NN NI NN NI NN HD
l8	tal12b	4380521	4383809	plus	3288	HD HD HD HD HD NG HD NN HD NG HG NN HD N* NG NG
rs105	tal1	168195	171888	plus	3693	NS HD NI N* NI HG NI NI N* NG HD NN NI NG HD NN NS NN NG NN
rs105	tal2a	316757	320351	plus	3594	HD NN HD N* NS NN HG NI NI NS NI NG HD NN HD HD NG HG NG
rs105	tal2b	322264	325759	plus	3495	HD HD HD HD HD NG HD NN HD ND NG NG NN HG ND ND HD NG
rs105	tal3	331691	335078	minus	3387	HD HG HD HG N* NN NG HD NN HD NG NG NN HD N* NG NG
rs105	tal4a	439993	443788	plus	3795	NN NS NG NI HD HD NG NN HD NI NG N* N* NG HD HD NS NI NN NG NG
rs105	tal4b	443919	447198	plus	3279	NI NN NI HD NN NG HD NN HD HG HD HG HG HD HD NG
rs105	tal5e-	1547866	1550962	minus	3096	NI ND HG HG HG HG NG HG HG HD HD HD HD NN NN HD HG HH H* H* NN HD H*
rs105	tal5d	1552877	1556267	minus	3390	NN NN ND N* NS NS YG NI SN ND HD NG HD NS NN HD NG
rs105	tal5c	1556399	1559585	minus	3186	NN HD NI N* NI NI NK HD HD HD HG NI NN HD HD
rs105	tal5b	1559717	1564433	minus	4716	NI HG NI NG HN NG NN ND HD NG HD NI HG HG HD NN HD HH N* HD NN NN NG HD NN NN NG NN NI NG
rs105	tal5a	1566497	1570292	minus	3795	HD HD NC HD NC NG HD HH HD NI NG N* NS N* HD HD NS NI HG HD NG
rs105	tal6a	1692320	1695818	plus	3498	NN HD NI NI NG NN NN HD NN NI NI NN NN NN NG NI HD NG
rs105	tal6b	1697537	1701026	plus	3489	NI N* NI NI NN N* NI NK HD HD HD NG NI NN HD NN HD NG
rs105	tal6c	1702941	1706229	plus	3288	NN HD NI HD NN NG NG HD NN HD N* NN HD HD HD NG
rs105	tal7	1859234	1862936	plus	3702	NN HD NI NI NN HA NN NS NS NI HD HA HA HA HD HD HD HA HD N*
rs105	tal8b	2245186	2248675	minus	3489	HH NN HD HD NG N* HD NN HD ND N* NG NS NS NN HD HD NG
rs105	tal8a	2252237	2256344	minus	4107	NN HD NS NG HD NN HD NI HD NN HD NN HD NN HD NN NN NN NN NN NN NN HD NG
rs105	tal9a	2739570	2743878	plus	4308	NI NG NI NG NN NG NN NG HD NN NN HG HD NN NS NN HD HD NG NA NN HD HD HD HD N*
rs105	tal9b	2744011	2747098	plus	3087	NS HG NI NG NS NN NG NN NG HD NN HD HD NG
rs105	tal9c	2747231	2751230	plus	3999	NS HG NI NG NS NN ND N* NG N* HN NN HD NS NI NN HD HD NG NG HG HD NG
rs105	tal10'	2954774	2958167	plus	3393	NN HD HD HH NN NG NS NG HD NI NG HD HH NG NG NG HA NG
rs105	tal11	4188287	4191983	plus	3696	NN NG HD NG HD HD NI NH HG NI NN NN HD NS NG NN HD NG NG N*
rs105	tal12a	4361933	4364918	plus	2985	NI NN NI NI NG HD NG NN NI NN NI NN HD
rs105	tal12b	4365051	4368339	plus	3288	HD HD HD HD HD NG HD NN HD NG HG NN HD N* NG NG
