# Supplementary material for: TAL effectors and activation of predicted host targets distinguish Asian from African strains of the rice pathogen Xanthomonas oryzae pv. oryzicola while strict conservation suggests universal importance of five TAL effectors
Source: Front Plant Sci. 2015 Jul 21;6:536. doi: 10.3389/fpls.2015.00536 (PMC4508525; doi:10.3389/fpls.2015.00536)
Supplement: Supplementary file 3 [file DataSheet3.XLSX]

## Sheet: conservedTALCrossStrainCGs
Supplementary Table S2. Passed candidate targets shared by all TAL effectors in each of five conserved TAL effector ortholog groups.
			Fold Changec
TalGroupa	Targetb	Annotationb	B812	BLS256	BLS279	BXORI	CFBP2286	CFBP7331	CFBP7341	CFBP7342	L8	RS105
Tal2g	LOC_Os01g02020	acetyl-CoA acetyltransferase, cytosolic, putative, expressed	2.63925	3.01073	2.56698	1.72937	2.08985	2.18099	2.13144	2.31936	2.64458	2.17841
Tal2g	LOC_Os01g03080	expressed protein	2.81112e+08	2.30661e+08	2.38869e+08	1.04206e+08	1.3171e+08	1.70931e+08	1.72951e+08	1.20538e+08	4.93654e+08	1.56613e+08
Tal2g	LOC_Os01g03510	WD domain, G-beta repeat domain containing protein, expressed	3.0505	3.37785	2.69561	1.95857	1.80757	2.03633	2.15522	2.16531	2.67995	1.70817
Tal2g	LOC_Os01g03720	MYB family transcription factor, putative, expressed	24.233	35.9765	19.2474	12.713	6.81585	8.13601	12.0757	22.8869	20.0222	10.0742
Tal2g	LOC_Os01g03730	nuclease PA3, putative, expressed	4.9157	7.58084	4.65964	4.96179	2.7783	2.0367	2.94069	3.34368	4.58545	2.36538
Tal2g	LOC_Os01g03870	expressed protein	3.42061	2.92653	3.01054	2.20144	1.96904	2.55309	1.74393	3.53766	2.8097	2.37334
Tal2g	LOC_Os01g03980	expressed protein	7.76343	5.45701	7.57518	2.33997	2.21098	4.20251	3.04219	3.46207	10.2571	3.34524
Tal2g	LOC_Os01g06550	NF-X1-type zinc finger protein, putative, expressed	3.29748	2.95916	3.28285	1.95376	1.89511	2.32215	2.3644	2.78923	2.56692	2.45431
Tal2g	LOC_Os01g07120	AP2 domain containing protein, expressed	3.47859	3.97568	3.15879	1.98103	2.19943	2.51335	2.66371	2.62469	3.34723	2.27539
Tal2g	LOC_Os01g08110	flavonol-3-O-glycoside-7-O-glucosyltransferase 1, putative, expressed	2.25183	2.75825	2.23275	1.67907	2.41292	2.66689	3.27166	3.15198	1.62676	1.97448
Tal2g	LOC_Os01g08200	ubiquitin carboxyl-terminal hydrolase 14, putative, expressed	1.46269	1.43655	1.33459	1.33065	1.26765	1.27906	1.39066	1.37972	1.19176	1.2773
Tal2g	LOC_Os01g08990	expressed protein	11.5027	16.6172	13.053	4.88415	7.59045	7.19176	7.5554	9.27117	19.0914	5.10535
Tal2g	LOC_Os01g10110	cytokinin dehydrogenase precursor, putative, expressed	63.4971	43.1056	55.2316	12.6587	28.591	40.9323	22.5812	90.1589	12.0764	48.6289
Tal2g	LOC_Os01g10250	hydrolase, alpha/beta fold family domain containing protein, expressed	2.26438	2.44097	2.07882	1.49548	1.3705	1.53499	1.45399	1.7326	2.45982	1.43818
Tal2g	LOC_Os01g11110	14-3-3 protein, putative, expressed	1.77141	2.22194	1.79804	1.45611	1.36011	1.65013	1.51761	1.55647	1.96406	1.46254
Tal2g	LOC_Os01g11910	basic helix-loop-helix, putative, expressed	4.02374	3.94546	4.02967	2.81306	3.02379	2.54402	2.59549	3.84054	4.45486	2.70345
Tal2g	LOC_Os01g12000	expressed protein	13.6752	12.0583	9.04872	5.24421	7.34623	3.42471	2.22698	10.3338	8.44978	13.051
Tal2g	LOC_Os01g12470	mitochondrial carrier protein, putative, expressed	1.60869	1.72962	1.5351	1.3789	1.32484	1.47047	1.51617	1.47832	1.50433	1.38646
Tal2g	LOC_Os01g12520	mitochondrial carrier protein, putative, expressed	10.2603	8.6914	7.76384	5.14656	4.58773	6.36008	6.30043	8.23728	9.95363	7.64403
Tal2g	LOC_Os01g13200	abscisic acid insensitive 8, putative, expressed	1.49123	1.48908	1.43573	1.2665	1.27834	1.4558	1.45893	1.47657	1.56259	1.33454
Tal2g	LOC_Os01g15350	zinc finger C-x8-C-x5-C-x3-H type family protein, expressed	2.02673	2.37726	2.08176	1.79522	1.96046	1.98196	1.94399	1.99775	1.90174	1.76143
Tal2g	LOC_Os01g16620	expressed protein	6.15058	6.28749	6.70003	3.90604	3.70809	4.41623	4.84362	5.72649	4.25852	3.8423
Tal2g	LOC_Os01g16900	dehydrogenase, putative, expressed	1.73838	1.88217	1.63863	1.28465	1.40406	1.37758	1.38172	1.38615	1.68819	1.38773
Tal2g	LOC_Os01g20030	expressed protein	1.88915e+09	1.052e+09	1.89482e+09	3.43798e+08	1.94556e+08	6.12789e+08	5.78732e+08	5.68472e+08	1.69617e+09	1.71327e+09
Tal2g	LOC_Os01g21320	NAD dependent epimerase/dehydratase family domain containing protein, expressed	2.22309	2.28161	2.11384	1.53714	1.60174	1.81762	1.86497	1.99264	2.05272	1.75764
Tal2g	LOC_Os01g23620	miro, putative, expressed	1.57919	1.54186	1.51455	1.26825	1.24532	1.42224	1.32251	1.41534	1.51971	1.41952
Tal2g	LOC_Os01g23640	mov34/MPN/PAD-1 family protein, expressed	1.41705	1.49299	1.3485	1.38061	1.24707	1.25641	1.35594	1.31966	1.369	1.26625
Tal2g	LOC_Os01g23740	OsPDIL2-2 protein disulfide isomerase PDIL2-2, expressed	1.60868	1.67724	1.63878	1.30673	1.4675	1.52694	1.60179	1.5984	1.55597	1.51518
Tal2g	LOC_Os01g27160	cullin, putative, expressed	5.78573	4.02018	5.25561	2.96476	3.01605	3.53606	5.05975	3.33531	3.583	3.07856
Tal2g	LOC_Os01g27210	glutathione S-transferase, putative, expressed	7.58584	8.06563	4.62084	4.74068	5.62629	8.90973	7.31989	11.7247	4.65659	7.6527
Tal2g	LOC_Os01g32120	OsCML11 - Calmodulin-related calcium sensor protein, expressed	17.3644	39.468	25.4294	7.87809	11.0721	13.998	6.40812	15.3385	33.6896	8.45076
Tal2g	LOC_Os01g32870	heat shock protein DnaJ, putative, expressed	1.37414	1.40596	1.27296	1.25918	1.33202	1.31169	1.42662	1.23721	1.24571	1.25017
Tal2g	LOC_Os01g33800	heat shock protein DnaJ, putative, expressed	1.27133	1.19902	1.27822	1.27331	1.26191	1.27124	1.32853	1.24573	1.20343	1.16492
Tal2g	LOC_Os01g34480	NAD dependent epimerase/dehydratase family protein, putative, expressed	2.31581	2.99626	1.97641	2.26469	2.52283	3.18736	3.36266	7.24401	2.74562	2.65192
Tal2g	LOC_Os01g36550	protein kinase family protein, putative, expressed	4.73851e+07	2.98418e+07	4.89265e+07	1.09038e+08	5.55752e+07	8.64555e+07	4.78581e+07	7.9676e+07	6.65593e+07	3.39094e+07
Tal2g	LOC_Os01g36840	ATP-binding region, ATPase-like domain containing protein, expressed	1.66883	1.76407	1.51494	1.5693	1.65682	1.59451	1.84746	1.80058	1.40985	1.63203
Tal2g	LOC_Os01g36930	ubiquitin carboxyl-terminal hydrolase 6, putative, expressed	1.94699	2.13248	1.83153	1.57189	1.63026	1.87105	1.97005	2.05048	1.67666	1.68491
Tal2g	LOC_Os01g37200	retrotransposon protein, putative, Ty3-gypsy subclass, expressed	48.0112	30.4943	34.2851	11.4085	7.75573	21.0185	18.0444	20.969	29.0005	17.291
Tal2g	LOC_Os01g39830	beta-galactosidase, putative, expressed	22.3474	12.7058	12.9812	12.9362	3.65154	6.54074	4.54005	10.4352	17.9719	7.25109
Tal2g	LOC_Os01g41430	UDP-glucoronosyl and UDP-glucosyl transferase, putative, expressed	7.05624	10.6	5.85374	5.35947	5.07561	22.9861	15.6332	17.8313	6.2306	6.99245
Tal2g	LOC_Os01g42234	amino acid permease family protein, putative, expressed	3.3662	3.27673	2.85815	1.84639	1.83854	1.73184	1.66419	2.5308	2.4913	2.11958
Tal2g	LOC_Os01g42860	inhibitor I family protein, putative, expressed	24.8499	18.7034	17.0882	10.9674	7.24607	6.72361	7.1795	17.0116	12.7131	13.0079
Tal2g	LOC_Os01g43710	cytochrome P450 72A1, putative, expressed	2.22705	2.66166	1.8025	1.85863	2.08831	2.46902	2.53345	2.82311	1.7466	2.25732
Tal2g	LOC_Os01g44040	CAS1 domain-containing protein 1 precursor, putative, expressed	1.71741	1.89714	1.59454	1.64987	1.36687	1.45639	1.56881	1.62783	1.38949	1.37002
Tal2g	LOC_Os01g46510	peptidase S8 and S53, subtilisin, kexin, sedolisin, putative, expressed	1.52785	1.57269	1.49745	1.32289	1.2533	1.46475	1.51126	1.44942	1.69497	1.35057
Tal2g	LOC_Os01g46570	CTP synthase, putative, expressed	3.96929	4.45017	3.77077	2.83451	2.64687	3.78239	3.5379	4.41067	3.03456	2.69646
Tal2g	LOC_Os01g46610	dehydrogenase, putative, expressed	2.45706	2.73585	2.45344	1.82041	1.98659	2.14581	2.17402	2.36989	2.48795	2.13625
Tal2g	LOC_Os01g47540	NLI interacting factor-like phosphatase, putative, expressed	2.37595	2.28431	2.03384	1.67845	1.51242	1.94155	2.02987	1.92149	2.12162	1.68941
Tal2g	LOC_Os01g47740	zinc finger, C3HC4 type domain containing protein, expressed	1.81197	2.00192	1.81809	1.38801	1.35482	1.35827	1.36974	1.3926	2.12886	1.47283
Tal2g	LOC_Os01g47760	OsGrx_I1 - glutaredoxin subgroup III, expressed	2.06451	2.44327	1.91923	1.88615	1.69363	2.43519	2.26542	2.43338	1.97901	2.15721
Tal2g	LOC_Os01g48446	no apical meristem protein, putative, expressed	2.06209	2.3118	1.99642	2.03276	2.00427	2.09802	2.01358	2.37499	2.76779	2.13235
Tal2g	LOC_Os01g51210	uncharacterized protein PA4923, putative, expressed	6.25779	6.72013	4.07353	2.68438	3.59129	3.12991	2.93018	3.27266	9.48575	4.74476
Tal2g	LOC_Os01g51754	alpha-amylase precursor, putative, expressed	2.57233	2.25751	2.38726	1.79299	1.88593	1.65759	1.64978	1.73447	2.45603	2.25634
Tal2g	LOC_Os01g51770	outer mitochondrial membrane porin, putative, expressed	5.97709	2.96318	3.85305	4.49754	3.12088	13.293	10.1391	3.39073	5.78297	2.9746
Tal2g	LOC_Os01g52130	sulfate transporter, putative, expressed	223.22	219.918	197.562	103.056	94.4498	177.216	163.82	204.802	215.337	157.945
Tal2g	LOC_Os01g52214	ubiquinone oxidoreductase, putative, expressed	1.83636	1.87522	1.81275	1.31585	1.38224	1.73449	1.37516	1.60678	1.87488	1.58764
Tal2g	LOC_Os01g52500	NADP-dependent malic enzyme, putative, expressed	2.45467	3.59901	2.65886	1.93349	2.22405	1.57843	1.6389	1.79549	2.7287	2.21581
Tal2g	LOC_Os01g52560	Plant PDR ABC transporter associated domain containing protein, expressed	1.37896	1.298	1.31617	1.25319	1.3593	1.21975	1.38927	1.27803	1.24473	1.22784
Tal2g	LOC_Os01g52610	membrane associated DUF588 domain containing protein, putative, expressed	2.88512	2.75038	2.63818	1.75192	3.33747	5.7454	8.4909	8.42176	2.24935	3.11152
Tal2g	LOC_Os01g52630	regulator of chromosome condensation, putative, expressed	2.39855	2.75181	2.16191	1.76545	1.56256	1.63815	1.60754	1.97852	2.46787	1.73088
Tal2g	LOC_Os01g52790	cytochrome P450 72A1, putative, expressed	2.69821	3.32805	2.50794	2.22778	1.89247	3.4816	3.60895	4.30072	2.69605	2.30034
Tal2g	LOC_Os01g53220	HSF-type DNA-binding domain containing protein, expressed	594.698	767.627	884.9	19.206	253.422	13.409	8.82644	13.9894	956.089	374.524
Tal2g	LOC_Os01g53450	aminotransferase, classes I and II, domain containing protein, expressed	1.83614	1.80487	1.61902	1.58482	1.65556	1.66316	1.59074	2.00637	1.35514	1.54744
Tal2g	LOC_Os01g54580	transporter family protein, putative, expressed	1.65921	1.59709	1.68897	1.37662	1.32366	2.31988	2.2689	1.90622	1.77144	1.43192
Tal2g	LOC_Os01g55340	dof zinc finger domain containing protein, putative, expressed	20.7028	28.3647	18.3031	8.20334	6.43178	6.02289	6.19264	13.7091	24.0252	9.08985
Tal2g	LOC_Os01g56560	cyclase/dehydrase family protein, expressed	1.95586	1.82269	1.83582	1.46333	1.43454	1.61168	1.68143	1.56142	1.90956	1.68024
Tal2g	LOC_Os01g59530	OsCML1 - Calmodulin-related calcium sensor protein, expressed	7.31266	6.35059	7.14776	3.6454	3.94793	3.3767	2.71274	9.29052	6.34604	6.2118
Tal2g	LOC_Os01g61460	leaf senescence related protein, putative, expressed	3.21273	2.9671	3.15804	1.78647	1.927	2.82612	2.46668	2.748	4.32905	2.57976
Tal2g	LOC_Os01g61780	vacuolar ATP synthase 98 kDa subunit, putative, expressed	1.50087	1.5527	1.48677	1.34465	1.34725	1.41598	1.45332	1.3531	1.49588	1.40385
Tal2g	LOC_Os01g61990	ankyrin repeat-containing protein, putative, expressed	5.21364	5.84841	4.12785	4.12238	2.65682	5.74213	6.42514	6.57106	5.20981	4.96745
Tal2g	LOC_Os01g62020	NAD dependent epimerase/dehydratase family domain containing protein, expressed	1.74268	1.75561	1.66795	1.32328	1.29293	1.57467	1.56069	1.50041	1.97866	1.53337
Tal2g	LOC_Os01g62870	oxidoreductase, aldo/keto reductase family protein, putative, expressed	2.60239	2.7588	2.02725	2.09637	2.65131	3.18005	3.00548	2.98935	2.5167	2.78564
Tal2g	LOC_Os01g63480	transferase family protein, putative, expressed	4.81681	3.5301	3.58582	2.14068	3.21187	3.05196	1.78557	2.7022	4.86386	3.28295
Tal2g	LOC_Os01g64300	DUF584 domain containing protein, putative, expressed	5.82437	7.62963	5.46171	3.43617	3.37865	2.79186	2.72764	4.03407	6.24043	3.57035
Tal2g	LOC_Os01g64730	bZIP transcription factor domain containing protein, expressed	2.61981	2.48239	2.69646	1.87701	1.95447	2.73545	2.64897	2.58144	3.26669	2.13434
Tal2g	LOC_Os01g65380	patellin protein, putative, expressed	2.07698	2.3786	2.03175	1.57978	1.55885	1.69019	1.61501	1.82033	2.06555	1.60884
Tal2g	LOC_Os01g65520	Sad1 / UNC-like C-terminal domain containing protein, putative, expressed	4.93248	3.93493	4.36399	2.81144	2.17141	3.53727	3.5698	3.23108	4.19976	3.18966
Tal2g	LOC_Os01g66240	mitochondrion protein, putative, expressed	2.41496	2.41557	2.31393	1.44141	1.57953	1.5048	1.60067	1.73031	2.06517	1.66089
Tal2g	LOC_Os01g67480	helix-loop-helix DNA-binding domain containing protein, expressed	2.25704	2.07212	2.15302	1.47946	1.56863	1.79014	1.37844	1.6219	2.2026	1.89732
Tal2g	LOC_Os01g71450	OsFBX33 - F-box domain containing protein, expressed	3.48462e+08	6.66518e+08	5.08071e+08	1.75537e+08	2.5304e+08	6.10011e+08	2.38236e+08	4.88349e+08	1.46766e+09	1.6247e+08
Tal2g	LOC_Os01g72460	NADPH quinone oxidoreductase, putative, expressed	1.74669	1.93898	1.65373	1.8718	1.74407	2.15047	2.17939	2.01504	1.80158	1.73853
Tal2g	LOC_Os01g72570	expressed protein	3.48533	4.77366	3.01689	2.30522	2.72712	2.60507	3.00489	3.12378	2.81976	2.95843
Tal2g	LOC_Os01g72860	MAC/Perforin domain containing protein, putative, expressed	1.55356	1.72527	1.49972	1.35369	1.37803	1.55509	1.58809	1.5813	1.61796	1.33154
Tal2g	LOC_Os01g74490	heavy metal-associated domain containing protein, expressed	7.31964	8.22048	8.11928	4.32476	3.3676	5.31839	5.1975	7.05871	7.412	5.11742
Tal2g	LOC_Os02g02524	canopy homolog 2 precursor, putative, expressed	3.05293	2.99207	2.304	1.82443	1.77324	2.04949	2.28962	2.38307	1.73512	1.86391
Tal2g	LOC_Os02g02730	expressed protein	5.25036	6.05951	4.89412	2.81168	2.74254	4.84377	4.49558	4.28186	6.22101	3.6133
Tal2g	LOC_Os02g03560	expressed protein	2.56369	3.41373	2.32282	2.01623	2.16626	4.08041	3.71814	3.20387	2.42099	2.44052
Tal2g	LOC_Os02g04650	activator of 90 kDa heat shock protein ATPase homolog, putative, expressed	2.19838	2.21051	1.80671	1.82502	1.64256	2.33441	2.34484	2.34751	1.66631	1.72614
Tal2g	LOC_Os02g05340	proteasome/cyclosome repeat containing protein, expressed	1.70608	1.73496	1.61404	1.31869	1.36506	1.63598	1.6954	1.69328	1.5381	1.44318
Tal2g	LOC_Os02g07010	expressed protein	3.54262	3.04674	3.22497	2.04284	1.68126	2.32679	2.17888	3.09281	2.49178	2.59803
Tal2g	LOC_Os02g07870	ATP synthase, putative, expressed	11.4389	5.65307	56.4288	3.78862	3.9744	6.29677	2.67954	2.67487	36.6515	10.004
Tal2g	LOC_Os02g08440	WRKY71, expressed	2.40086	2.09873	2.40651	1.8389	1.75035	2.25524	1.6218	2.37805	2.43261	1.84921
Tal2g	LOC_Os02g09250	cytochrome P450 71D10, putative, expressed	3.35419	2.76875	2.66486	2.6507	2.11226	3.08316	2.80345	3.93816	3.65357	2.13998
Tal2g	LOC_Os02g09650	AP2 domain containing protein, expressed	2.66253	2.89195	2.67044	1.60641	1.8292	1.61421	1.55019	1.7249	3.00557	1.69491
Tal2g	LOC_Os02g10310	fumarylacetoacetase, putative, expressed	2.57988	2.51427	2.68688	1.694	1.77988	2.18018	2.18441	2.15185	2.72748	2.40674
Tal2g	LOC_Os02g10510	Ubiquitin family domain containing protein, expressed	2.0752	2.26655	1.91813	1.445	1.51467	1.81011	1.82115	2.07153	1.94438	1.59125
Tal2g	LOC_Os02g10880	UDP-glucoronosyl and UDP-glucosyl transferase domain containing protein, expressed	5.04499	5.70075	3.59017	2.59529	3.022	4.5566	3.60132	5.42831	3.76594	4.20455
Tal2g	LOC_Os02g11820	GTPase-activating protein, putative, expressed	1.62278	1.71607	1.69085	1.32389	1.35525	1.54813	1.51962	1.44432	1.71854	1.48699
Tal2g	LOC_Os02g11830	coatomer subunit beta, putative, expressed	1.94718	1.88912	1.82696	1.40181	1.39756	1.43397	1.61795	1.65001	1.78723	1.5904
Tal2g	LOC_Os02g11840	coatomer subunit beta-2, putative, expressed	1.34587	1.37209	1.27528	1.26489	1.23719	1.35742	1.36255	1.32787	1.29995	1.31409
Tal2g	LOC_Os02g12350	histone deacetylase, putative, expressed	15.3577	15.9161	10.9165	6.51208	4.23748	17.0627	14.9919	19.2551	6.99935	7.36228
Tal2g	LOC_Os02g12650	puromycin-sensitive aminopeptidase, putative, expressed	2.45238	2.74507	2.26946	1.61117	1.75275	1.69032	1.90638	2.22104	2.20102	1.86839
Tal2g	LOC_Os02g13300	mitochondrial carrier protein, putative, expressed	2.49191	2.7944	2.19672	2.11176	2.03762	2.43264	2.35237	2.31763	2.38886	2.08658
Tal2g	LOC_Os02g14480	receptor-like kinase, putative, expressed	2.31516	2.02301	1.83082	1.91104	1.57109	2.75629	2.54323	2.42234	2.2012	2.04401
Tal2g	LOC_Os02g14770	phosphoenolpyruvate carboxylase, putative, expressed	23.7341	29.1903	22.8496	14.4461	13.4711	23.1193	20.0911	23.6428	21.7921	17.2123
Tal2g	LOC_Os02g16630	tryptophan biosynthesis protein trpCF, putative, expressed	2.12142	2.11999	1.95542	1.79382	1.63595	2.08811	1.99397	2.02672	1.84282	1.82154
Tal2g	LOC_Os02g17390	3-hydroxyacyl-CoA dehydrogenase, putative, expressed	4.10163	4.82776	3.13996	2.47705	2.15614	2.57217	3.05695	3.60421	3.37271	2.53412
Tal2g	LOC_Os02g21870	expressed protein	1.75156	1.84356	1.73545	1.33991	1.4277	1.53634	1.3747	1.47279	1.89706	1.45115
Tal2g	LOC_Os02g22020	MYB family transcription factor, putative, expressed	2.10275	2.67043	2.96212	2.09599	1.95823	3.8751	2.69718	3.28881	4.68441	3.19543
Tal2g	LOC_Os02g22090	pattern formation protein EMB30, putative, expressed	1.67987	1.6353	1.57153	1.33608	1.46418	1.44257	1.5548	1.41671	1.54462	1.45526
Tal2g	LOC_Os02g30100	cytochrome P450, putative, expressed	7.40906	6.0182	5.60637	3.94656	4.8177	3.29991	3.33812	4.99132	5.34815	6.79453
Tal2g	LOC_Os02g32110	exostosin family domain containing protein, expressed	2.61929	3.16604	2.6644	1.69095	1.44051	1.68576	1.69586	1.97964	3.73905	1.83456
Tal2g	LOC_Os02g32520	ERD1 protein, chloroplast precursor, putative, expressed	12.2058	14.1614	11.5283	5.75546	5.92545	7.12487	7.48495	8.7494	13.1729	8.04833
Tal2g	LOC_Os02g32680	lectin receptor-type protein kinase, putative, expressed	7.85116	5.89158	10.388	19.372	5.42814	24.3581	18.7734	36.656	20.9335	6.86076
Tal2g	LOC_Os02g32840	zinc finger A20 and AN1 domain-containing stress-associated protein, putative, expressed	6.5177	7.63285	5.50156	4.09982	3.59732	6.69317	4.41639	5.62892	6.82496	3.82967
Tal2g	LOC_Os02g33430	E2F family transcription factor protein, putative, expressed	2.29167	2.59683	2.1473	1.91436	1.64267	2.39437	2.07177	2.48374	2.02145	1.69781
Tal2g	LOC_Os02g34970	no apical meristem protein, putative, expressed	265.407	243.562	219.175	92.2725	77.7796	8.75335	11.2598	163.06	172.658	161.28
Tal2g	LOC_Os02g38220	eukaryotic translation initiation factor 4B, putative, expressed	1.5189	1.48829	1.44435	1.34797	1.35361	1.47006	1.49909	1.30275	1.56003	1.43476
Tal2g	LOC_Os02g40664	zinc finger family protein, putative, expressed	2.39087	2.31918	2.46923	1.79717	2.20766	2.07879	2.24864	3.16912	3.11111	2.14468
Tal2g	LOC_Os02g41520	glycosyl transferase 8 domain containing protein, putative, expressed	1.82318	1.98271	1.7335	1.54375	1.55964	2.01549	2.02966	1.98902	1.97065	1.61932
Tal2g	LOC_Os02g41840	DUF584 domain containing protein, putative, expressed	11.0576	13.5831	9.97141	5.5091	3.17582	9.51228	5.83826	11.4126	9.55021	6.57008
Tal2g	LOC_Os02g41890	phytosulfokine receptor precursor, putative, expressed	2.57457	3.48897	2.86796	2.38903	2.83809	1.55761	1.6699	2.55478	1.75488	2.04834
Tal2g	LOC_Os02g45170	helix-loop-helix DNA-binding protein, putative, expressed	2.12791	2.18735	1.80792	1.57653	1.85267	2.90612	3.66768	3.28438	2.0042	1.98452
Tal2g	LOC_Os02g45344	O-acyltransferase, putative, expressed	2.14386	2.29325	1.95306	1.49231	1.42403	1.38787	1.51151	1.677	1.95458	1.46051
Tal2g	LOC_Os02g45450	dehydration-responsive element-binding protein, putative, expressed	16.3795	23.5702	30.9561	19.8725	13.0439	22.543	15.326	29.5158	45.0607	16.7215
Tal2g	LOC_Os02g46480	expressed protein	29.2222	3.15076	1.87014	1.53267	1.68918	1.72898	1.68378	1.82221	32.9733	1.48105
Tal2g	LOC_Os02g48110	DnaK family protein, putative, expressed	2.74392	2.62461	2.66907	1.86041	1.85336	2.04433	1.84643	1.97954	1.88684	1.79297
Tal2g	LOC_Os02g48190	expressed protein	7.05377	7.38788	5.73921	3.92781	3.69924	4.75421	4.1573	4.52631	8.223	4.65476
Tal2g	LOC_Os02g48340	RNA recognition motif containing protein, putative, expressed	2.48761	2.51958	2.28509	1.73085	1.82326	2.3408	2.03655	2.12141	2.35832	1.97674
Tal2g	LOC_Os02g48630	expressed protein	5.28415	8.97709	4.51178	3.168	2.80893	2.26134	2.89312	3.39044	6.07251	2.57366
Tal2g	LOC_Os02g51110	aquaporin protein, putative, expressed	5.75581	6.11419	6.91259	1.82172	3.23017	2.26641	1.95291	2.56105	7.28314	3.58759
Tal2g	LOC_Os02g51430	SEC6, putative, expressed	1.78447	1.89127	1.72237	1.48049	1.31967	1.64581	1.67455	1.6964	1.75573	1.45411
Tal2g	LOC_Os02g51680	uncharacterized glycosyl hydrolase Rv2006/MT2062, putative, expressed	3.55693e+08	7.25692e+08	6.353e+08	8.2758e+08	2.42891e+08	5.23178e+08	3.59305e+08	1.01606e+09	6.99308e+08	3.53576e+08
Tal2g	LOC_Os02g54254	saccharopine dehydrogenase, putative, expressed	19.8572	23.4204	16.6739	8.40874	7.35053	9.46847	12.0814	13.4643	15.7786	11.5712
Tal2g	LOC_Os02g55030	hydrolase, NUDIX family, domain containing protein, expressed	2.34152	2.56128	2.23695	1.66189	1.84833	1.82442	2.00176	2.11451	1.89417	1.76923
Tal2g	LOC_Os02g55570	shugoshin-1, putative, expressed	3.94311	4.21131	3.65404	2.01721	2.51545	2.64479	2.63352	2.82745	4.01189	2.88839
Tal2g	LOC_Os02g56560	CK1_CaseinKinase_1.6 - CK1 includes the casein kinase 1 kinases, expressed	1.63763	1.73893	1.50553	1.40137	1.34904	1.44882	1.446	1.45518	1.58019	1.44543
Tal2g	LOC_Os02g56810	OsFBX68 - F-box domain containing protein, expressed	2.88287	3.39866	2.55654	2.15988	1.91344	2.31841	2.35555	2.37976	2.24252	3.1672
Tal2g	LOC_Os02g57220	WD domain, G-beta repeat domain containing protein, expressed	1.86617	1.81665	1.65311	1.53356	1.38541	1.64812	1.65785	1.64805	1.50154	1.49505
Tal2g	LOC_Os02g57240	oxidoreductase, aldo/keto reductase family protein, putative, expressed	2.22655	2.63383	2.16692	1.52047	1.74699	1.5523	1.6788	1.54754	2.59075	1.68788
Tal2g	LOC_Os02g57854	vacuolar ATP synthase subunit F, putative, expressed	1.61307	1.66755	1.51583	1.28089	1.32338	1.4293	1.41016	1.43527	1.46203	1.45205
Tal2g	LOC_Os02g58720	peroxidase precursor, putative, expressed	41.966	87.9457	55.8922	55.1914	81.4994	144.282	93.4541	124.097	88.2985	33.3021
Tal2g	LOC_Os03g02170	transmembrane and coiled-coil domain-containing protein 4, putative, expressed	2.06484	1.96637	1.76006	1.49982	1.42456	2.12682	2.16869	2.15888	1.78353	1.59454
Tal2g	LOC_Os03g02280	DUF584 domain containing protein, putative, expressed	9.79215	6.47915	5.80027	3.99088	5.32332	8.98934	7.03452	3.53194	4.85248	5.87777
Tal2g	LOC_Os03g03700	MLO domain containing protein, putative, expressed	3.49546	4.34631	3.56928	3.1545	2.80166	3.38081	3.23545	5.12808	4.48005	2.76195
Tal2g	LOC_Os03g05780	4-coumarate--CoA ligase-like 7, putative, expressed	1.88851	1.78556	1.622	1.44076	1.38708	1.69707	1.47757	2.10169	1.8181	1.6635
Tal2g	LOC_Os03g06220	DEAD-box ATP-dependent RNA helicase, putative, expressed	2.13369	2.09594	2.00123	1.52798	1.75848	1.93917	1.95771	2.09067	1.82263	1.74237
Tal2g	LOC_Os03g06250	retrotransposon protein, putative, unclassified, expressed	3.67361	4.87047	2.97626	2.42382	2.57481	2.02011	2.43786	2.15797	3.64634	2.39676
Tal2g	LOC_Os03g07190	expressed protein	3.26785	3.04198	3.07734	1.96402	2.29377	2.31424	2.4703	2.56512	3.23711	2.40787
Tal2g	LOC_Os03g07200	expressed protein	19.0107	26.2807	15.383	7.3036	6.49098	4.39535	4.9279	15.169	21.1698	6.36617
Tal2g	LOC_Os03g07540	bHLH family protein, putative, expressed	797.236	705.864	658.768	252.904	326.541	7.04389	5.34979	56.6949	625.951	585.378
Tal2g	LOC_Os03g07820	exostosin family protein, putative, expressed	1.614	1.70247	1.54029	1.49563	1.36645	1.47372	1.69699	1.51504	1.25553	1.31547
Tal2g	LOC_Os03g08490	AP2 domain containing protein, expressed	5.55879	5.17186	5.15823	1.98421	3.9401	4.64893	3.35139	3.28729	4.60031	3.99056
Tal2g	LOC_Os03g10190	seryl-tRNA synthetase, putative, expressed	1.95247	1.71823	1.70392	1.43758	1.45679	1.4998	1.67446	1.67407	1.20423	1.54461
Tal2g	LOC_Os03g10750	CUE domain containing protein, expressed	1.95382	2.27946	1.82332	1.56709	1.57832	1.68618	1.71637	1.75643	1.99142	1.56717
Tal2g	LOC_Os03g11010	natural resistance-associated macrophage protein, putative, expressed	1.99788	2.36539	1.89671	1.54004	1.70419	1.50134	1.73502	1.78448	1.66389	1.50712
Tal2g	LOC_Os03g11570	proteasome subunit, putative, expressed	1.67904	1.73572	1.63061	1.38733	1.36049	1.51974	1.53913	1.58465	1.69028	1.45441
Tal2g	LOC_Os03g12064	expressed protein	1.362	1.39587	1.30539	1.25557	1.34046	1.34074	1.3075	1.16655	1.41731	1.31479
Tal2g	LOC_Os03g13380	transmembrane 9 superfamily member, putative, expressed	1.58255	1.62184	1.55945	1.29754	1.26214	1.3113	1.44176	1.42163	1.5629	1.3681
Tal2g	LOC_Os03g13560	hydroxyproline-rich glycoprotein family protein, putative, expressed	2.61992	2.71229	2.33067	1.71566	2.11134	1.78833	1.61811	1.90395	1.98619	2.05586
Tal2g	LOC_Os03g14370	ACT domain containing protein, expressed	2.92869	2.51064	2.52014	1.88563	1.70011	2.09331	1.90687	2.03412	3.28946	2.53825
Tal2g	LOC_Os03g14450	enolase, putative, expressed	1.62819	1.64404	1.57671	1.31782	1.69728	1.39263	1.60896	1.89519	1.31059	1.46687
Tal2g	LOC_Os03g15350	Sel1 repeat domain containing protein, putative, expressed	1.51235	1.36649	1.52449	1.22142	1.25684	1.17067	1.18962	1.31906	1.542	1.28315
Tal2g	LOC_Os03g15370	ubiquitin fusion protein, putative, expressed	8.25658	7.13775	5.29329	4.66844	3.71699	18.869	21.4642	11.442	4.78727	5.53191
Tal2g	LOC_Os03g15590	eukaryotic translation initiation factor, putative, expressed	1.56414	1.57701	1.5151	1.27035	1.35169	1.55474	1.46018	1.62352	1.53355	1.34522
Tal2g	LOC_Os03g15850	josephin, putative, expressed	2.16304	2.07315	1.92413	1.67454	1.56427	1.87089	2.00701	1.97802	2.33145	1.50599
Tal2g	LOC_Os03g16350	DNA binding protein, putative, expressed	4.16175	5.6462	3.60694	2.03848	2.16286	4.39189	3.08981	5.56016	2.76469	2.45973
Tal2g	LOC_Os03g16900	rab GDP dissociation inhibitor alpha, putative, expressed	25.8695	35.582	35.2574	23.2168	28.3908	14.4649	14.4028	27.7701	7.53258	27.2898
Tal2g	LOC_Os03g17700	CGMC_MAPKCGMC_2_ERK.2 - CGMC includes CDA, MAPK, GSK3, and CLKC kinases, expressed	1.93565	2.10023	2.22884	1.7034	1.68055	2.53733	1.81117	2.74106	1.90446	1.6421
Tal2g	LOC_Os03g18180	ranBP1 domain containing protein, expressed	1.80665	1.75353	1.7845	1.32199	1.38833	1.51016	1.46457	1.6393	1.75381	1.51479
Tal2g	LOC_Os03g18970	protein phosphotase protein, putative, expressed	24.9894	23.842	22.6302	9.65667	8.80111	6.65057	7.30957	13.1137	23.3368	17.3919
Tal2g	LOC_Os03g20020	plant neutral invertase domain containing protein, expressed	2.25638	2.02981	1.98394	1.7546	1.60261	1.66998	1.79469	1.81709	2.06777	1.71819
Tal2g	LOC_Os03g20550	WRKY55, expressed	5.04862	6.67995	4.49571	2.92608	2.5271	3.72223	3.54116	4.56755	3.69341	2.84395
Tal2g	LOC_Os03g21810	insulin-degrading enzyme, putative, expressed	1.46585	1.31941	1.37152	1.23266	1.22319	1.21663	1.34467	1.28922	1.16713	1.27937
Tal2g	LOC_Os03g21850	nucleotidyltransferase, putative, expressed	2.7078	2.96771	2.62948	2.13829	1.85353	1.62336	1.71807	1.92664	3.61642	2.12916
Tal2g	LOC_Os03g21950	fumarate hydratase, mitochondrial precursor, putative, expressed	2.397	2.26265	2.12306	1.53919	1.83263	1.67334	1.84839	1.7843	2.04932	1.6588
Tal2g	LOC_Os03g22120	sucrose synthase, putative, expressed	2.12798	2.06081	2.25034	1.57808	1.67318	1.91515	2.23949	2.01706	2.23474	1.60213
Tal2g	LOC_Os03g22140	tetratricopeptide repeat domain containing protein, expressed	1.9534	2.12896	2.00046	1.30538	1.4793	1.68457	1.49083	1.625	2.62732	1.75905
Tal2g	LOC_Os03g22680	RING finger and CHY zinc finger domain-containing protein 1, putative, expressed	11.5931	19.3991	11.2008	6.13663	5.44767	2.7924	4.03633	4.93634	11.4337	5.32029
Tal2g	LOC_Os03g22790	beta-amylase, putative, expressed	3.97472	3.39494	3.55937	2.36411	1.98696	2.63298	2.51348	2.97143	3.55296	2.674
Tal2g	LOC_Os03g23950	adapitin protein, putative, expressed	1.39765	1.45578	1.35272	1.23069	1.2345	1.34697	1.38384	1.32443	1.41428	1.28681
Tal2g	LOC_Os03g24380	glutathione peroxidase domain containing protein, expressed	2.13496	2.26363	1.83588	1.56931	1.61724	1.66434	1.89114	1.99909	1.85401	1.50345
Tal2g	LOC_Os03g26910	uncharacterized glycosyl hydrolase Rv2006/MT2062, putative, expressed	3.7813	3.78695	3.4331	2.96942	1.94924	4.57021	3.12343	5.91147	3.93692	2.51054
Tal2g	LOC_Os03g26990	VQ domain containing protein, putative, expressed	4.63608	5.5828	4.9906	2.6116	3.38058	3.25538	2.8097	3.74051	4.39242	3.00562
Tal2g	LOC_Os03g27960	sodium/calcium exchanger protein, putative, expressed	2.76414	2.67951	2.49831	2.11319	2.15421	2.53485	2.75981	2.95592	2.16424	1.9787
Tal2g	LOC_Os03g27990	STRUBBELIG-RECEPTOR FAMILY 7 precursor, putative, expressed	2.33724	2.08545	2.34796	1.66691	1.85327	2.20078	2.53931	2.03968	1.89657	1.81311
Tal2g	LOC_Os03g30460	vacuolar protein sorting-associated protein 52, putative, expressed	1.53593	1.60135	1.49456	1.31474	1.33977	1.50461	1.57636	1.45832	1.44994	1.37057
Tal2g	LOC_Os03g31550	aldehyde oxidase, putative, expressed	1.98178	2.12097	1.76479	1.55564	1.52237	1.44776	1.68888	1.61228	1.64588	1.44192
Tal2g	LOC_Os03g33580	mitotic checkpoint protein, putative, expressed	4.51395	4.95465	3.52636	2.8738	2.95579	3.65847	3.70119	4.14916	2.79972	3.31134
Tal2g	LOC_Os03g38540	folic acid binding protein, putative, expressed	34.7846	24.3	41.2654	14.0459	17.2708	5.13905	4.65566	30.028	39.0404	36.9562
Tal2g	LOC_Os03g40270	alpha-1,4-glucan-protein synthase, putative, expressed	1.84153	1.96839	1.81896	1.3969	1.31335	1.81324	1.6237	1.79055	2.26942	1.72478
Tal2g	LOC_Os03g42840	calcineurin B, putative, expressed	1.95773	2.02432	1.71774	1.53831	1.57114	1.77337	1.8371	1.85803	1.62277	1.6643
Tal2g	LOC_Os03g43360	zinc finger, C3HC4 type domain containing protein, expressed	1.77445	1.62353	1.68003	1.30192	1.32808	1.51769	1.56785	1.60298	1.79181	1.41034
Tal2g	LOC_Os03g44484	DNA-directed RNA polymerase II subunit RPB2, putative, expressed	1.43003	1.34219	1.34501	1.30515	1.37148	1.41383	1.52161	1.49984	1.21951	1.26684
Tal2g	LOC_Os03g46310	expressed protein	2.13231	1.89664	2.06431	1.58909	1.72537	1.9854	2.09393	1.8877	1.48574	1.80868
Tal2g	LOC_Os03g50340	coatomer alpha subunit, putative, expressed	1.5665	1.63839	1.62321	1.23811	1.27621	1.47333	1.42897	1.4067	1.66167	1.45929
Tal2g	LOC_Os03g50510	threonine dehydratase biosynthetic, chloroplast precursor, putative, expressed	3.47248	3.63893	3.00913	1.92851	1.86757	2.11402	2.00107	2.74463	2.69094	1.934
Tal2g	LOC_Os03g51520	fip1 motif family protein, expressed	1.56328	1.43296	1.569	1.30631	1.24135	1.41092	1.41173	1.34132	1.64864	1.34074
Tal2g	LOC_Os03g52340	endoplasmic oxidoreductin-1 precursor, putative, expressed	2.92854	2.60891	2.62965	1.77923	1.66445	2.19673	2.17897	2.33369	2.19405	1.81583
Tal2g	LOC_Os03g55320	protein phosphatase 2C, putative, expressed	3.83366	3.15961	2.56954	2.20804	1.67318	2.49029	2.48122	2.63882	5.12535	2.64038
Tal2g	LOC_Os03g55340	pentatricopeptide, putative, expressed	10.6753	5.34631	7.83778	4.02103	4.06567	7.39752	9.39936	4.46455	15.2951	6.82871
Tal2g	LOC_Os03g55560	STE_MEKK_ste11_MAP3K.15 - STE kinases include homologs to sterile 7, sterile 11 and sterile 20 from yeast, expressed	1.37647	1.41941	1.38459	1.17884	1.26699	1.37722	1.27523	1.23879	1.36014	1.22276
Tal2g	LOC_Os03g55784	tumor necrosis factor superfamily, member 5-induced protein 1, putative, expressed	2.23587	2.3621	2.15521	1.6555	1.69873	2.12496	2.00291	2.0865	1.90481	1.63255
Tal2g	LOC_Os03g56660	calmodulin binding protein, putative, expressed	1.82398	2.00114	1.77891	1.62546	1.66062	1.55603	1.84031	2.19528	1.55857	1.48829
Tal2g	LOC_Os03g57200	glutathione S-transferase, putative, expressed	37.8148	28.3785	23.5708	23.9988	33.3933	29.3769	28.5051	22.3196	27.2828	38.0312
Tal2g	LOC_Os03g57210	glycine-rich protein, putative, expressed	1.53746	1.68854	1.56221	1.36603	1.42703	1.50107	1.44791	1.35917	1.48585	1.39444
Tal2g	LOC_Os03g57300	expressed protein	1.42148	1.37832	1.37763	1.2999	1.28268	1.27468	1.42609	1.28158	1.27543	1.26246
Tal2g	LOC_Os03g58740	expressed protein	2.65715	2.92684	2.89734	1.98208	1.81896	2.38731	1.84199	2.37767	3.32401	2.3632
Tal2g	LOC_Os03g59060	OsPP2Ac-2 - Phosphatase 2A isoform 2 belonging to family 2, expressed	1.42506	1.47686	1.36668	1.28571	1.23338	1.40547	1.32435	1.34515	1.44963	1.32422
Tal2g	LOC_Os03g59180	expressed protein	2.63447	2.65321	2.26725	2.07018	2.07095	3.45223	3.48438	3.21475	2.153	2.23521
Tal2g	LOC_Os03g59320	expressed protein	2.11832	2.18148	1.89924	1.62003	1.56278	1.59826	1.66013	1.6169	1.9096	1.79979
Tal2g	LOC_Os03g60080	NAC domain-containing protein 67, putative, expressed	10.1739	9.21066	8.77513	5.5577	4.75065	7.05474	6.02211	6.52701	11.0159	7.78879
Tal2g	LOC_Os03g60370	histidine acid phosphatase, putative, expressed	4.75267	4.85235	4.39709	3.00705	3.25269	3.59131	3.8525	3.73714	4.13376	3.60355
Tal2g	LOC_Os03g60530	ras-related protein, putative, expressed	1.49079	1.63693	1.48085	1.26984	1.30996	1.61087	1.58272	1.63058	1.49168	1.48351
Tal2g	LOC_Os03g61540	lipase class 3 family protein, putative, expressed	1.6433	1.72309	1.54636	1.31083	1.36618	1.22161	1.22744	1.22851	1.40645	1.57281
Tal2g	LOC_Os03g61670	calreticulin precursor, putative, expressed	26.2012	21.7897	31.4253	16.4382	17.9123	17.3348	10.8095	22.7265	13.2985	18.3739
Tal2g	LOC_Os03g61930	ACBP4, putative, expressed	1.54185	1.57622	1.41241	1.25607	1.23546	1.3509	1.41896	1.40207	1.49618	1.33392
Tal2g	LOC_Os03g62490	prohibitin-2, putative, expressed	2.41719	2.48082	2.32525	1.70744	1.76032	2.69146	2.37365	2.49588	1.82159	1.83012
Tal2g	LOC_Os03g63250	brefeldin A-sensitive Golgi protein-like, putative, expressed	1.61668	1.70004	1.64531	1.33722	1.38243	1.4141	1.46831	1.41685	1.59042	1.4826
Tal2g	LOC_Os04g01230	phosphoglycerate mutase, putative, expressed	1.84957	2.05011	1.76113	1.38965	1.63608	1.72728	1.72165	1.81827	1.51447	1.62128
Tal2g	LOC_Os04g10240	nicotiana lesion-inducing like, putative, expressed	1.65722	1.60203	1.47529	1.30817	1.27561	1.45791	1.62192	1.64657	1.43563	1.39001
Tal2g	LOC_Os04g25060	cysteine-rich receptor-like protein kinase, putative, expressed	36.3174	78.1608	33.8768	11.8965	16.4157	10.7971	11.5388	15.9976	14.9743	20.5067
Tal2g	LOC_Os04g25650	cysteine-rich receptor-like protein kinase, putative, expressed	12.232	31.8991	12.1575	4.53938	5.09259	6.08446	5.97282	6.65942	6.071	5.67301
Tal2g	LOC_Os04g27800	expressed protein	34.7585	32.7922	18.4103	7.12564	5.82872	16.1878	21.0534	16.1774	31.4977	24.3634
Tal2g	LOC_Os04g32950	calreticulin precursor protein, putative, expressed	3.54986	3.45504	3.262	2.15458	2.13472	2.73818	2.41124	2.78994	2.74846	2.5076
Tal2g	LOC_Os04g33460	1,4-alpha-glucan-branching enzyme 2, chloroplast precursor, putative, expressed	4.92429	4.32022	4.59582	4.16989	2.75762	3.61888	2.71035	2.57749	6.47807	4.48248
Tal2g	LOC_Os04g33860	expressed protein	1.85676	2.21396	1.97649	1.59128	1.68724	1.72545	1.71913	2.11847	2.1792	1.94582
Tal2g	LOC_Os04g34140	U-box protein CMPG1, putative, expressed	3.15229	3.30063	2.53282	1.7241	1.92666	2.14244	2.16672	2.61431	3.45744	2.39364
Tal2g	LOC_Os04g34440	ubiquitin interaction motif-containing protein, putative, expressed	1.52317	1.53423	1.45426	1.25638	1.31751	1.35182	1.44736	1.3803	1.33264	1.29946
Tal2g	LOC_Os04g34450	expressed protein	1.6688	1.536	2.03321	1.4192	1.35079	1.48556	1.52632	1.49185	2.30438	1.38058
Tal2g	LOC_Os04g35130	expressed protein	3.20621	3.08831	2.85111	1.84498	1.92027	1.71795	1.82724	2.34047	3.46492	2.04168
Tal2g	LOC_Os04g35170	expressed protein	1.48957	1.42666	1.51961	1.3446	1.35969	1.39742	1.46855	1.42897	1.54878	1.44197
Tal2g	LOC_Os04g36859	signal peptidase complex subunit 2, putative, expressed	1.73488	1.64233	1.60531	1.38597	1.36882	1.5336	1.46372	1.61583	1.3585	1.52211
Tal2g	LOC_Os04g38950	class I glutamine amidotransferase, putative, expressed	1.50257	1.42816	1.36821	1.68972	1.32961	2.11437	1.52534	1.99068	1.40838	1.57653
Tal2g	LOC_Os04g40370	OsFBX142 - F-box domain containing protein, expressed	1.92405	1.82557	1.71412	1.46695	1.36667	1.3697	1.59604	1.61671	1.48794	1.29352
Tal2g	LOC_Os04g40430	surfeit locus protein, putative, expressed	1.88876	1.62704	1.59349	1.35493	1.53034	1.74464	1.5758	1.72423	1.29286	1.48319
Tal2g	LOC_Os04g40860	transposon protein, putative, unclassified, expressed	1.20874	1.26878	1.21302	1.18704	1.21448	1.19409	1.2313	1.1716	1.16808	1.18372
Tal2g	LOC_Os04g41260	amine oxidase, flavin-containing, domain containing protein, expressed	2.05963	2.38925	2.03919	1.55476	1.60117	1.66531	1.82787	1.72788	1.69295	1.6641
Tal2g	LOC_Os04g41470	expressed protein	1.38225	1.31419	1.24238	1.19768	1.21161	1.33593	1.33211	1.33833	1.39642	1.25064
Tal2g	LOC_Os04g42370	expressed protein	1.48077	1.53807	1.43721	1.28926	1.25025	1.34136	1.41159	1.33938	1.44086	1.33495
Tal2g	LOC_Os04g42840	HEAT repeat family protein, putative, expressed	1.50624	1.34216	1.46802	1.31911	1.29979	1.41726	1.53703	1.39093	1.39019	1.40668
Tal2g	LOC_Os04g43200	caleosin related protein, putative, expressed	9.52309	9.35405	7.23658	4.97498	3.88467	3.88455	4.10923	8.22379	9.98099	5.1938
Tal2g	LOC_Os04g43680	MYB family transcription factor, putative, expressed	4.41074	3.8924	3.61675	2.61976	2.61321	4.51712	3.47618	4.14427	3.82258	2.61689
Tal2g	LOC_Os04g44100	expressed protein	2.95878	2.50533	3.16159	2.12163	2.52704	2.51076	2.75651	1.99963	3.00217	2.0703
Tal2g	LOC_Os04g44540	mitochondrial carrier protein, putative, expressed	1.54557	1.41591	1.55607	1.38223	1.39036	2.12254	1.86702	1.64069	1.34604	1.39749
Tal2g	LOC_Os04g44550	CHCH domain containing protein, expressed	2.72616	2.7036	2.52361	1.73749	2.19706	3.05204	3.0482	2.8892	2.04534	2.35116
Tal2g	LOC_Os04g49360	OsFBX149 - F-box domain containing protein, expressed	15.2572	16.7753	11.7148	7.68187	3.67954	4.50463	5.81321	10.1257	17.2095	6.99475
Tal2g	LOC_Os04g49450	MYB family transcription factor, putative, expressed	10.1678	8.75105	8.19679	5.05838	3.06299	4.82746	4.51994	6.26852	10.1032	4.16278
Tal2g	LOC_Os04g49510	CAMK_CAMK_like.27 - CAMK includes calcium/calmodulin depedent protein kinases, expressed	2.18246	2.54493	2.05571	1.78735	1.69438	1.90442	1.77427	2.03483	2.50989	1.88605
Tal2g	LOC_Os04g50960	expressed protein	5.91541	3.85226	6.36495	2.6097	2.49553	6.39963	5.7728	4.90519	4.98312	4.24691
Tal2g	LOC_Os04g51150	transposon protein, putative, unclassified, expressed	3.87972	3.96007	3.39301	2.56689	3.0435	2.9506	2.80226	3.49488	4.49698	2.57216
Tal2g	LOC_Os04g52110	late embryogenesis abundant protein, group 3, putative, expressed	1.05892e+08	5.57312e+07	6.84754e+07	2.57878e+07	1.61054e+07	5.64788e+07	5.2942e+07	4.07051e+07	1.64677e+08	6.70864e+07
Tal2g	LOC_Os04g52380	methyl-CpG binding domain containing protein, putative, expressed	1.68586	1.83041	1.56872	1.43601	1.4364	1.32693	1.36133	1.57354	1.52717	1.31381
Tal2g	LOC_Os04g52460	retrotransposon protein, putative, unclassified, expressed	2.51937	2.50085	2.40599	1.8282	1.55304	1.95965	2.37491	1.98436	2.22866	1.67623
Tal2g	LOC_Os04g55720	D-3-phosphoglycerate dehydrogenase, chloroplast precursor, putative, expressed	3.07559	3.50935	2.90553	1.95327	2.87098	3.44304	3.07243	2.8467	2.46229	3.01312
Tal2g	LOC_Os04g56590	ATP/GTP binding protein, putative, expressed	1.8034	1.90174	1.70874	1.38348	1.6894	1.60302	1.65676	1.59812	1.66793	1.48518
Tal2g	LOC_Os04g56980	SWIB/MDM2 domain containing protein, expressed	1.2253	1.33084	1.29965	1.28606	1.24959	1.47399	1.40656	1.45668	1.26615	1.29832
Tal2g	LOC_Os04g57550	amine oxidase, flavin-containing, domain containing protein, expressed	2.75827	3.1125	2.37329	1.77612	1.92453	2.18829	2.32516	2.409	2.76297	1.75898
Tal2g	LOC_Os04g57600	zinc finger C-x8-C-x5-C-x3-H type family protein, expressed	1.54039	1.48577	1.55301	1.36443	1.31716	1.39046	1.50031	1.34024	1.6116	1.35011
Tal2g	LOC_Os04g57739	expressed protein	2.52881	1.99218	2.39705	1.68944	1.6576	2.17019	1.96512	1.76817	2.98266	2.04236
Tal2g	LOC_Os04g57810	GA18008-PA, putative, expressed	5.71609	6.03769	4.26264	3.15978	3.05042	3.89872	4.22147	4.15982	4.31524	3.82141
Tal2g	LOC_Os04g58850	harpin-induced protein 1 domain containing protein, expressed	3.93606	5.54161	3.9994	2.92384	2.27645	2.94029	2.25651	3.86926	5.55646	3.1985
Tal2g	LOC_Os05g01490	ras-related protein, putative, expressed	2.29255	2.45813	2.01421	1.76251	1.84233	1.81717	1.8733	1.96442	2.02518	1.73378
Tal2g	LOC_Os05g02040	RPA1C - Putative single-stranded DNA binding complex subunit 1, expressed	3.78153	3.54557	3.63321	2.38031	1.95982	2.82079	2.73743	3.39023	2.26155	2.12499
Tal2g	LOC_Os05g03060	expressed protein	5.92994	6.0428	5.82365	2.62686	2.92563	2.2154	2.45171	2.80757	15.231	3.34949
Tal2g	LOC_Os05g03480	acyl-coenzyme A dehydrogenase, mitochondrial precursor, putative, expressed	3.55774	3.74392	3.40117	1.92445	2.24007	2.4315	2.48433	2.99823	3.37507	2.51493
Tal2g	LOC_Os05g05580	expressed protein	8.12517e+08	4.41907e+08	6.42583e+08	8.7442e+08	1.18394e+09	1.06545e+09	7.35933e+08	7.45949e+08	9.38707e+08	5.44364e+08
Tal2g	LOC_Os05g05780	chromatin-remodeling complex ATPase chain, putative, expressed	1.4786	1.37609	1.37111	1.27702	1.29474	1.28384	1.37019	1.42742	1.29648	1.26343
Tal2g	LOC_Os05g06440	dnaJ homolog subfamily B member 11 precursor, putative, expressed	5.1709	4.795	4.7526	2.99212	2.69651	3.50788	2.85715	3.87265	3.53857	3.18449
Tal2g	LOC_Os05g07940	glyoxalase family protein, putative, expressed	11.7879	16.2802	11.0005	4.54736	4.21489	7.53514	7.8176	9.51919	10.4937	6.62283
Tal2g	LOC_Os05g08980	expressed protein	1.32225	1.42156	1.3122	1.29248	1.21432	1.29689	1.21579	1.22072	1.29094	1.21533
Tal2g	LOC_Os05g10650	6-phosphofructokinase, putative, expressed	30.6139	29.1877	32.1389	11.53	15.3758	27.5375	21.8888	35.7009	36.8207	27.6687
Tal2g	LOC_Os05g11060	galactosyltransferase family protein, putative, expressed	2.04896	2.29719	2.0694	1.50005	1.46253	1.89048	2.06397	1.84412	1.64704	1.69812
Tal2g	LOC_Os05g14170	expressed protein	1.74376	1.76044	1.67193	1.40832	1.41769	1.43741	1.58796	1.54695	1.49218	1.45836
Tal2g	LOC_Os05g15530	aminotransferase domain containing protein, putative, expressed	3.45656	3.33134	2.94167	1.94494	2.90262	3.16511	2.93215	2.93914	3.41304	3.44912
Tal2g	LOC_Os05g23530	expressed protein	1.42044	1.49474	1.3615	1.27472	1.31536	1.19088	1.21782	1.33151	1.25291	1.23974
Tal2g	LOC_Os05g23670	transcription factor jumonji, putative, expressed	1.72048	1.87628	1.68924	1.44299	1.38764	3.60283	3.05611	4.2087	1.83437	1.44159
Tal2g	LOC_Os05g25390	tyrosine protein kinase domain containing protein, putative, expressed	9.68667	4.93072	8.21962	8.91043	3.46938	12.2659	9.23232	10.5129	17.5067	7.81022
Tal2g	LOC_Os05g25920	expressed protein	5.25482	4.46516	4.68311	4.27954	3.20264	3.308	3.19134	4.88258	6.05254	4.1802
Tal2g	LOC_Os05g27660	expressed protein	3.51386	4.19619	2.94211	1.90063	1.84831	2.28676	2.37999	2.8307	3.09005	1.90203
Tal2g	LOC_Os05g30340	expressed protein	2.93084	2.65409	2.49288	1.94422	1.90148	2.38847	3.06524	2.01025	1.90555	1.57094
Tal2g	LOC_Os05g30980	RNA recognition motif containing protein, putative, expressed	2.69129	3.09659	2.77624	1.77289	1.73463	1.92769	2.15622	2.17127	2.91619	2.13801
Tal2g	LOC_Os05g33960	peptide transporter PTR2, putative, expressed	32.0078	29.7213	22.2375	9.22849	13.8652	16.9284	19.3438	22.0882	40.387	15.2551
Tal2g	LOC_Os05g34480	expressed protein	2.09722	2.52804	2.03425	1.42778	1.4921	2.3939	2.30112	2.02512	2.16393	1.75577
Tal2g	LOC_Os05g34770	cytochrome c, putative, expressed	2.87632	3.21072	2.74501	1.96883	2.10738	2.06978	1.93045	2.24225	2.64471	2.12332
Tal2g	LOC_Os05g38950	TBC domain containing protein, expressed	1.85897	1.98966	1.76832	1.3548	1.44662	1.47635	1.65469	1.76008	1.67602	1.49567
Tal2g	LOC_Os05g39190	expressed protein	1.92313e+08	1.18766e+08	8.91775e+07	6.68688e+07	4.01095e+07	8.36903e+07	5.52771e+07	5.0372e+07	1.44737e+08	8.90557e+07
Tal2g	LOC_Os05g39200	expressed protein	186.33	178.053	182.293	101.29	98.7907	181.062	142.264	95.3822	209.138	174.829
Tal2g	LOC_Os05g39260	zinc finger, C3HC4 type domain containing protein, expressed	2.32163	2.26259	2.25518	2.36367	2.31796	1.82059	1.73895	2.37925	2.77544	2.71476
Tal2g	LOC_Os05g39760	VHS and GAT domain containing protein, expressed	1.57535	1.84959	1.53308	1.43197	1.4146	1.63621	1.57117	1.72678	1.73001	1.38279
Tal2g	LOC_Os05g39980	expressed protein	5.21144	10.5837	5.32325	3.52383	3.1284	6.6549	4.16983	3.504	3.93712	2.91388
Tal2g	LOC_Os05g41120	endoplasmic reticulum-Golgi intermediate compartment protein 3, putative, expressed	1.66742	1.70499	1.55309	1.3947	1.35544	1.53947	1.436	1.47494	1.34985	1.39404
Tal2g	LOC_Os05g41480	domain of unknown function, DUF250 domain containing protein, expressed	1.72737	1.84988	1.84542	1.31197	1.39365	1.69424	1.46217	1.63293	2.56128	1.64487
Tal2g	LOC_Os05g43770	NLI interacting factor-like phosphatase, putative, expressed	2.5289	2.54926	2.40632	1.60951	1.63656	2.54987	1.96186	2.65682	1.49356	1.91279
Tal2g	LOC_Os05g43790	DUF803 domain containing, putative, expressed	1.6154	1.92148	1.49668	1.50503	1.44165	1.51069	1.55283	1.5241	1.6331	1.44012
Tal2g	LOC_Os05g44760	hexokinase, putative, expressed	4.47299	4.65439	4.82566	2.71195	2.50234	3.68867	2.74241	3.39487	5.3696	3.56676
Tal2g	LOC_Os05g45280	protein of unknown function DUF502 domain containing protein, expressed	1.43009	1.31698	1.28006	1.32201	1.25343	1.31914	1.42063	1.31273	1.35647	1.19322
Tal2g	LOC_Os05g45350	dnaJ domain containing protein, expressed	3.04856	3.74186	2.67452	2.05752	1.75568	1.72311	2.04921	2.78849	3.31124	1.99678
Tal2g	LOC_Os05g45430	TOO MANY MOUTHS precursor, putative, expressed	74.1683	59.63	84.9277	53.9408	33.8465	546.505	428.15	1099.71	259.004	45.7436
Tal2g	LOC_Os05g45740	mitochondrial ATP synthase g subunit family protein, putative, expressed	3.58716	3.86454	3.93496	2.04721	2.08225	3.2334	2.92056	3.19012	3.79499	2.73237
Tal2g	LOC_Os05g47550	ANTH/ENTH domain containing protein, putative, expressed	1.42973	1.43004	1.30949	1.28064	1.22421	1.27496	1.32326	1.35842	1.34633	1.23277
Tal2g	LOC_Os05g47840	IPP transferase, putative, expressed	29.6851	20.0599	23.7259	10.678	8.20348	18.7977	15.192	25.9969	22.7683	16.171
Tal2g	LOC_Os05g49770	CTP synthase, putative, expressed	1.91751	1.53315	1.7151	1.67549	1.41663	1.59398	1.56948	1.78508	1.69305	1.60021
Tal2g	LOC_Os05g50750	AAA family ATPase, putative, expressed	5.89532	5.62101	4.63421	2.50025	2.46979	2.63744	3.04569	4.27726	4.17276	2.47341
Tal2g	LOC_Os06g03660	peroxisomal biogenesis factor 11, putative, expressed	4.05441	5.29313	3.71521	2.448	2.45539	2.4431	3.19058	3.00531	3.21151	2.33423
Tal2g	LOC_Os06g04220	expressed protein	12.1617	12.1215	8.45272	7.45613	3.42898	14.6507	16.6438	16.7102	22.2032	8.00132
Tal2g	LOC_Os06g05320	transferase family protein, putative, expressed	9.25729	8.05732	7.24973	4.83183	5.26944	4.42655	3.54976	5.27372	8.71019	5.61293
Tal2g	LOC_Os06g06280	galactosyltransferase family protein, putative, expressed	1.94939	2.02393	1.90002	1.40006	1.35861	1.54598	1.55492	1.71988	1.87462	1.57745
Tal2g	LOC_Os06g06750	OsMADS5 - MADS-box family gene with MIKCc type-box, expressed	1.50802e+09	1.69328e+09	1.84934e+09	7.46626e+08	3.86732e+08	7.57072e+07	2.67031e+08	3.52201e+08	4.03223e+09	6.77412e+08
Tal2g	LOC_Os06g07070	BRASSINOSTEROID INSENSITIVE 1-associated receptor kinase 1 precursor, putative, expressed	1.90066	2.03091	1.79475	1.48717	1.4887	1.63452	1.63536	1.56738	1.87663	1.53856
Tal2g	LOC_Os06g10130	expressed protein	6.37154	4.88287	3.56283	3.53924	2.76865	2.36291	2.99279	3.33443	13.4669	4.57884
Tal2g	LOC_Os06g11210	12-oxophytodienoate reductase, putative, expressed	6.72846	8.7348	5.71949	4.52941	9.98282	6.58323	6.76265	3.65915	5.39882	5.97092
Tal2g	LOC_Os06g11840	trehalose phosphatase, putative, expressed	347.858	144.406	351.155	186.7	101.436	280.039	287.638	10.9819	429.87	205.781
Tal2g	LOC_Os06g13670	E2F family transcription factor protein, putative, expressed	6.32412	5.13238	5.56428	3.92645	2.63813	2.86141	3.03806	2.84866	11.3652	3.40122
Tal2g	LOC_Os06g13820	dynamin, putative, expressed	1.32629	1.34134	1.32759	1.18304	1.17406	1.32567	1.28628	1.31768	1.44829	1.27797
Tal2g	LOC_Os06g14030	potassium channel SKOR, putative, expressed	4.10414	3.73281	3.9896	2.38224	2.37478	3.00117	3.37003	3.70524	4.88172	3.0091
Tal2g	LOC_Os06g14400	1-aminocyclopropane-1-carboxylate oxidase homolog 4, putative, expressed	3.88897	4.04625	4.38855	2.68234	2.79845	3.05684	3.64321	3.25129	4.8928	2.49004
Tal2g	LOC_Os06g16390	SET domain containing protein, expressed	1.95524	1.82598	1.78034	1.37263	1.50963	1.87211	1.71306	2.2201	1.65336	1.61079
Tal2g	LOC_Os06g19990	GPI-anchored protein, putative, expressed	1.822	1.54189	1.5189	1.54991	1.45198	1.52843	1.57358	1.68858	2.39244	2.42922
Tal2g	LOC_Os06g21560	CDK5RAP3, putative, expressed	1.49778	1.55858	1.47284	1.33282	1.37394	1.37976	1.49097	1.44828	1.3409	1.35731
Tal2g	LOC_Os06g21980	pantothenate kinase 4, putative, expressed	1.8098	2.02563	1.68302	1.50612	1.50528	1.52163	1.67868	1.74612	1.5571	1.44436
Tal2g	LOC_Os06g22080	diacylglycerol O-acyltransferase, putative, expressed	1.23251	1.29376	1.23471	1.1718	1.21585	1.46057	1.41505	1.47997	1.42901	1.32554
Tal2g	LOC_Os06g30460	2-oxo acid dehydrogenases acyltransferase domain containing protein, expressed	1.99476	2.02228	1.75647	1.50469	1.50023	1.5471	1.67588	1.65767	1.66993	1.47332
Tal2g	LOC_Os06g36080	kinesin motor domain containing protein, expressed	1.72332	1.89721	1.58032	1.39136	1.51256	1.58283	1.75935	1.71225	1.61769	1.45742
Tal2g	LOC_Os06g36490	ethylene-responsive element-binding protein, putative, expressed	1.61384	1.54602	1.53353	1.48102	1.43905	1.66244	1.70173	1.76047	1.5606	1.38136
Tal2g	LOC_Os06g36560	inositol oxygenase, putative, expressed	46.3235	75.7322	33.4891	14.1922	11.3995	12.1771	13.3935	31.1641	37.8763	15.5324
Tal2g	LOC_Os06g37660	OsPP2Ac-1 - Phosphatase 2A isoform 1 belonging to family 1, expressed	1.78148	1.87027	1.74488	1.40627	1.46124	1.69826	1.72075	1.65321	1.87904	1.58974
Tal2g	LOC_Os06g40060	glycosyltransferase family protein, putative, expressed	2.76246	2.90368	2.70626	1.95323	1.71883	2.08893	2.1147	2.27043	3.24521	2.09185
Tal2g	LOC_Os06g41110	tubulin binding cofactor C, putative, expressed	2.38367	2.60502	2.31362	1.58131	1.76698	1.90688	1.99172	2.08222	2.30385	1.83526
Tal2g	LOC_Os06g41380	expressed protein	36.8454	41.9542	35.444	24.4764	13.8849	9.09935	3.03014	9.95665	93.1513	20.9021
Tal2g	LOC_Os06g43880	prenyltransferase, putative, expressed	6.37572	8.77455	7.56589	3.6148	5.10779	6.76706	9.16691	7.48356	6.22107	4.51291
Tal2g	LOC_Os06g45184	retrotransposon protein, putative, Ty3-gypsy subclass, expressed	15.5686	13.9815	15.3759	7.94301	5.59589	11.8568	17.5555	14.6035	13.5598	6.30947
Tal2g	LOC_Os06g46450	polyprenyl synthetase, putative, expressed	1.94019	1.82176	1.63856	1.43818	1.38829	1.49544	1.52319	1.60766	1.63202	1.4608
Tal2g	LOC_Os06g46500	monocopper oxidase, putative, expressed	151.254	100.321	179.517	97.7527	77.1622	208.306	175.276	180.728	214.246	136.293
Tal2g	LOC_Os06g46740	early nodulin 20 precursor, putative, expressed	9.71707	5.51968	9.85363	4.55757	4.30466	8.95928	7.0943	6.87961	13.6961	6.21538
Tal2g	LOC_Os06g49000	expressed protein	24.7798	13.873	14.5724	6.01495	6.92936	13.5971	11.5227	22.916	19.8726	8.75177
Tal2g	LOC_Os06g49750	kelch motif family protein, expressed	3.24377	2.58112	3.60399	1.74162	2.34585	3.9496	3.16579	2.82771	5.97191	2.98736
Tal2g	LOC_Os06g50300	heat shock protein, putative, expressed	3.52175	3.36379	3.20329	2.28538	1.89801	2.59055	2.25632	2.92851	2.22205	2.35864
Tal2g	LOC_Os06g50930	rhodanese-like domain containing protein, putative, expressed	14.1307	15.9355	12.7411	4.94521	6.28845	14.6176	9.59714	13.5249	10.1977	10.0843
Tal2g	LOC_Os06g51150	catalase isozyme B, putative, expressed	5.48833	7.29356	4.97017	3.26891	2.95448	2.79173	3.27515	4.38774	5.06481	3.49308
Tal2g	LOC_Os07g02920	DUF538 domain containing protein, putative, expressed	22.4765	20.1229	24.7522	11.9638	14.9647	22.5257	24.1109	17.1529	19.6206	17.3362
Tal2g	LOC_Os07g03050	expressed protein	3.62564	3.89863	3.49897	3.62536	2.53803	4.27846	5.07129	5.06023	3.04039	2.66398
Tal2g	LOC_Os07g03240	RNA recognition motif containing protein, putative, expressed	1.49566	1.53977	1.55048	1.30645	1.27456	1.689	1.40014	1.31514	1.38653	1.35203
Tal2g	LOC_Os07g04150	stress-induced protein, putative, expressed	20.0187	22.291	11.1295	7.71455	8.35956	3.47688	4.47016	13.1729	22.0783	13.4976
Tal2g	LOC_Os07g04220	wound and phytochrome signaling involved receptor like kinase, putative, expressed	2.71224	3.4812	2.52419	1.73327	2.09833	1.63959	1.73484	2.05465	2.59229	1.6827
Tal2g	LOC_Os07g08210	cytidylyltransferase domain containing protein, expressed	1.42583	1.44366	1.43553	1.37657	1.29704	1.21354	1.25607	1.3096	1.46092	1.35632
Tal2g	LOC_Os07g09020	argonaute, putative, expressed	4.65912e+08	6.23269e+08	5.22326e+08	1.15401e+08	2.33395e+08	3.16182e+07	6.79765e+07	2.41177e+08	9.38468e+08	3.98453e+08
Tal2g	LOC_Os07g10830	dolichyl-diphosphooligosaccharide--protein glycosyltransferase 48 kDasubunit precursor, putative, expressed	1.67315	1.69751	1.68066	1.25914	1.3641	1.49131	1.51654	1.55832	1.55935	1.57278
Tal2g	LOC_Os07g12340	NAC domain-containing protein 67, putative, expressed	3.48506	5.00081	2.31323	3.38362	2.31959	4.89817	4.25349	5.74105	3.25074	4.22119
Tal2g	LOC_Os07g14270	calreticulin precursor protein, putative, expressed	3.59076	3.44312	3.27563	2.2067	2.28812	2.76972	2.55245	2.98453	2.74934	2.85762
Tal2g	LOC_Os07g18560	OsFBLD6 - F-box, LRR and FBD domain containing protein, expressed	4.51819e+08	4.09817e+08	6.39865e+08	7.13962e+08	8.53269e+08	5.73455e+08	4.65938e+08	1.092e+09	6.81908e+08	5.32416e+08
Tal2g	LOC_Os07g19060	transport protein particle component, Bet3, domain containing protein, expressed	1.53114	1.5085	1.3956	1.32031	1.32928	1.31966	1.49104	1.43564	1.28451	1.31303
Tal2g	LOC_Os07g32960	expressed protein	1.28028e+08	1.23101e+08	1.17453e+08	6.006e+07	1.21692e+08	1.33482e+08	1.10958e+08	1.14086e+08	2.38592e+08	8.47242e+07
Tal2g	LOC_Os07g33440	cytochrome P450, putative, expressed	4.08209	2.53126	3.813	3.72848	4.03257	4.19647	3.92799	2.59431	2.8847	5.35025
Tal2g	LOC_Os07g34510	retrotransposon protein, putative, unclassified, expressed	2.29825	2.42992	2.1208	1.64301	1.89767	1.58765	2.07548	1.67825	2.06086	1.6025
Tal2g	LOC_Os07g34520	isocitrate lyase, putative, expressed	130.404	219.021	106.499	45.5289	32.0757	21.0766	36.0242	51.1021	155.058	30.8884
Tal2g	LOC_Os07g36430	expressed protein	168.325	86.243	162.308	81.791	64.5324	11.4049	13.8506	207.478	134.392	135.065
Tal2g	LOC_Os07g36544	serine/threonine-protein kinase receptor precursor, putative, expressed	13.9678	13.4683	10.8723	5.65773	6.13186	8.39202	7.10984	9.51764	11.9751	7.78807
Tal2g	LOC_Os07g38080	homeodomain-like, putative, expressed	1.28115	1.46774	1.30926	1.22255	1.27583	1.24681	1.33979	1.2423	1.19306	1.27235
Tal2g	LOC_Os07g38120	CAMK_CAMK_like.34 - CAMK includes calcium/calmodulin depedent protein kinases, expressed	1.20472	1.36053	1.31977	1.28341	1.28782	1.36473	1.36416	1.41471	1.31367	1.28318
Tal2g	LOC_Os07g38430	WD domain, G-beta repeat domain containing protein, expressed	2.07857	1.99995	2.2735	1.50342	1.82881	1.73934	1.65297	2.07598	1.9312	1.67093
Tal2g	LOC_Os07g38970	succinyl-CoA ligase subunit alpha-2, mitochondrial precursor, putative, expressed	1.59062	1.67939	1.65809	1.32768	1.42124	1.47758	1.43888	1.60155	1.60359	1.5156
Tal2g	LOC_Os07g39680	UV-induced protein uvi15, putative, expressed	2.31576	2.47221	2.14463	1.7552	1.67017	2.25717	2.01498	2.4034	2.82798	1.8676
Tal2g	LOC_Os07g39840	expressed protein	1.3734	1.58876	1.41079	1.25609	1.35948	1.31949	1.40273	1.37212	1.27702	1.2771
Tal2g	LOC_Os07g41120	RNA recognition motif containing protein, putative, expressed	22.6507	17.0688	29.7776	7.29688	11.0306	7.07825	7.91251	4.38308	45.9054	12.1709
Tal2g	LOC_Os07g42650	expressed protein	8.62967	14.2172	9.94991	3.25928	3.27608	7.51059	5.95707	7.9594	18.6711	6.96636
Tal2g	LOC_Os07g42810	adaptor complexes medium subunit family domain containing protein, expressed	1.35854	1.43791	1.41378	1.25069	1.26454	1.24962	1.40444	1.29014	1.34783	1.35424
Tal2g	LOC_Os07g42910	cytochrome c oxidase subunit, putative, expressed	3.23031	4.293	3.12344	2.0476	2.56183	3.81409	3.86753	3.70407	2.82399	2.03862
Tal2g	LOC_Os07g42940	CAMK_CAMK_like.7 - CAMK includes calcium/calmodulin depedent protein kinases, expressed	1.86833	1.72561	1.79661	1.47106	1.29678	2.55923	2.23839	2.42447	1.7259	1.77653
Tal2g	LOC_Os07g44350	sec20 domain containing protein, expressed	1.87839	2.12258	1.78543	1.35987	1.33692	1.83224	1.74746	1.76398	2.05276	1.87814
Tal2g	LOC_Os07g44410	WD40-like Beta Propeller Repeat family protein, expressed	5.86557	5.36173	4.063	3.25914	3.28827	5.36024	4.31015	7.13603	4.81448	4.08785
Tal2g	LOC_Os07g44910	gibberellin receptor GID1L2, putative, expressed	5.46553	4.43649	4.81919	3.29686	2.25357	2.80533	2.45842	4.47122	6.21286	2.64002
Tal2g	LOC_Os07g47670	hypoxia-responsive family protein, putative, expressed	6.24942	7.79295	5.72836	3.27349	4.0946	6.82327	7.88564	5.76987	4.85501	4.62729
Tal2g	LOC_Os07g48640	short-chain dehydrogenase/reductase, putative, expressed	2.64279	2.36616	2.79779	1.66257	1.8831	1.60838	1.49912	1.4514	2.4178	2.59682
Tal2g	LOC_Os07g49030	PHD-finger family protein, expressed	1.68611	1.72087	1.72828	1.41443	1.35284	1.44605	1.46107	1.53067	1.65202	1.50729
Tal2g	LOC_Os07g49390	P-protein, putative, expressed	1.75275	1.42841	1.41014	1.63906	1.65928	2.09376	1.74836	1.81424	1.84786	1.90823
Tal2g	LOC_Os08g01290	OsFBT12 - F-box and tubby domain containing protein, expressed	1.57875	1.59878	1.47756	1.47901	1.39927	1.56333	1.4551	1.43249	1.53863	1.41974
Tal2g	LOC_Os08g01430	OsFBX260 - F-box domain containing protein, expressed	3.09636	3.01735	3.05887	2.02185	2.02793	2.41093	2.06546	2.51798	3.14272	1.97721
Tal2g	LOC_Os08g01480	cytochrome P450, putative, expressed	200.572	208.357	99.5492	60.0444	44.0206	38.4413	70.4133	10.9767	74.8869	33.8667
Tal2g	LOC_Os08g01680	WD domain, G-beta repeat domain containing protein, expressed	2.12108	2.855	1.991	1.64489	1.6374	1.66205	1.63139	2.02033	2.20723	1.59823
Tal2g	LOC_Os08g04440	RNA recognition motif containing protein, putative, expressed	2.3426	2.33988	2.14846	1.69371	1.97481	2.18764	2.29389	2.35303	1.47784	2.3584
Tal2g	LOC_Os08g07730	transferase family protein, putative, expressed	3.24821	3.16564	2.01263	2.68442	3.45601	3.30252	3.65119	3.70447	2.20941	4.20148
Tal2g	LOC_Os08g08230	kinesin-like protein, identical, putative, expressed	7.08166	8.57895	6.7457	4.38667	2.98031	4.64646	4.39457	5.88898	7.23415	3.09211
Tal2g	LOC_Os08g08360	expressed protein	2.25367	2.24127	1.8985	1.42227	1.54643	1.89698	1.6894	2.00105	1.8686	1.73737
Tal2g	LOC_Os08g09200	aconitate hydratase protein, putative, expressed	4.13542	5.18128	4.06815	2.27963	2.30016	2.31126	2.84387	3.32686	4.05749	2.37579
Tal2g	LOC_Os08g13440	cupin domain containing protein, expressed	6.77558	10.018	4.44292	3.66775	3.12022	5.27116	4.21683	4.83318	3.27642	4.91308
Tal2g	LOC_Os08g14460	expressed protein	2.30313	2.09985	2.56646	2.15523	1.76652	37.5378	37.1215	22.5464	3.48659	1.87942
Tal2g	LOC_Os08g23810	enoyl-acyl-carrier-protein reductase NADH, chloroplast precursor, expressed	2.42429	1.82636	3.39124	1.57723	1.6524	2.45164	1.99705	2.7071	2.25917	1.95548
Tal2g	LOC_Os08g25080	expressed protein	1.75128	1.56532	1.67436	1.39269	1.38775	1.47107	1.56995	1.59762	1.41759	1.36058
Tal2g	LOC_Os08g28190	actin, putative, expressed	1.77857	1.77338	1.67106	1.43645	1.57497	1.5234	1.70481	1.6512	1.48713	1.49835
Tal2g	LOC_Os08g29520	cytochrome b561, putative, expressed	1.74149	2.1567	1.86992	1.44283	1.43766	1.53385	1.59708	1.45449	2.00543	1.35789
Tal2g	LOC_Os08g33140	F-box domain containing protein, expressed	2.21413	2.34443	2.07902	1.71049	2.03605	2.08291	2.02578	1.95398	2.02117	2.1764
Tal2g	LOC_Os08g33340	RAD23 DNA repair protein, putative, expressed	1.63926	1.68416	1.67072	1.34262	1.33295	1.48305	1.35227	1.49404	1.67415	1.45899
Tal2g	LOC_Os08g34070	DCN1, putative, expressed	1.95833	1.89505	1.75808	1.60131	1.50908	1.80645	1.82637	1.90025	1.72399	1.80184
Tal2g	LOC_Os08g34190	stromal cell-derived factor 2-like protein precursor, putative, expressed	3.07414	3.22143	2.96883	1.9017	1.86396	2.50006	1.87863	2.27678	2.45109	2.02391
Tal2g	LOC_Os08g34580	trehalose-6-phosphate synthase, putative, expressed	10.0796	12.2769	8.5159	4.24886	2.736	5.58093	5.07875	4.9826	16.3836	4.42375
Tal2g	LOC_Os08g34800	expressed protein	13.2671	18.186	10.4499	6.11242	5.07046	10.0545	10.767	11.7188	16.8973	7.12081
Tal2g	LOC_Os08g36840	glycoprotein 3-alpha-L-fucosyltransferase A, putative, expressed	1.5624	1.4776	1.58913	1.43064	1.28068	1.61472	1.67791	1.72554	1.35	1.39127
Tal2g	LOC_Os08g37690	expressed protein	9.86407	11.996	9.38089	4.80859	2.52307	3.03291	2.82312	5.56023	13.4549	4.32686
Tal2g	LOC_Os08g37874	2-nitropropane dioxygenase family, putative, expressed	7.0184	8.96615	4.45206	5.11607	6.70445	8.67851	8.69523	7.09031	4.22825	8.1704
Tal2g	LOC_Os08g38880	WD-40 repeat family protein, putative, expressed	2.16875	2.06723	2.16603	1.6996	1.77533	2.1891	2.07419	2.19401	2.04743	2.15098
Tal2g	LOC_Os08g39350	glycerophosphoryl diester phosphodiesterase family protein, putative, expressed	1.61939	1.77606	1.63709	1.38911	1.45019	2.05007	2.03798	1.94365	1.60523	1.32055
Tal2g	LOC_Os08g39730	cytochrome P450, putative, expressed	18.333	16.8624	15.8584	8.71821	8.56536	5.21961	7.14401	7.32948	15.1366	9.40696
Tal2g	LOC_Os08g39840	lipoxygenase, chloroplast precursor, putative, expressed	5.03044	5.03256	5.01992	2.52623	2.97304	5.69823	3.9509	4.72141	7.7885	3.92057
Tal2g	LOC_Os08g40100	expressed protein	8.20521	7.28595	13.016	3.61352	3.58795	3.13531	3.72774	5.06589	7.84883	3.85741
Tal2g	LOC_Os08g40200	Ser/Thr protein phosphatase family protein, putative, expressed	1.79948	1.7703	1.73088	1.3651	1.40352	1.56693	1.57966	1.59947	1.84481	1.5401
Tal2g	LOC_Os08g41030	AP2 domain containing protein, expressed	24.589	33.3371	40.6523	26.0478	17.4671	100.64	81.4856	40.3985	17.6617	13.3648
Tal2g	LOC_Os08g41730	peptidase, T1 family, putative, expressed	3.55555	3.20652	3.36173	2.10094	2.32837	3.78655	3.06995	4.54372	2.55065	2.05868
Tal2g	LOC_Os08g43170	hydroxymethylglutaryl-CoA synthase, putative, expressed	1.86926	2.13165	1.64401	1.61265	1.67872	1.66506	1.73463	1.72025	1.77886	1.66637
Tal2g	LOC_Os08g43200	dehydration-responsive element-binding protein, putative, expressed	354.826	117.23	268.357	95.7351	48.6122	12.246	9.42293	18.6266	518.594	211.467
Tal2g	LOC_Os08g43290	LTPL44 - Protease inhibitor/seed storage/LTP family protein precursor, expressed	8.8038	6.48943	12.6406	6.40642	7.11558	9.44681	11.8236	12.564	11.1123	7.26291
Tal2g	LOC_Os08g43580	acyl carrier protein, putative, expressed	1.78672	1.95918	1.81187	1.33985	1.50602	1.67245	1.50829	1.74553	1.76617	1.68524
Tal2g	LOC_Os08g44340	monodehydroascorbate reductase, putative, expressed	2.61721	3.0955	2.03751	2.2244	2.17935	2.28784	2.19553	2.0496	2.66157	2.50367
Tal2g	LOC_Os09g02170	unc-50, putative, expressed	1.63465	1.57736	1.42265	1.28834	1.34724	1.39946	1.5764	1.34854	1.25554	1.33525
Tal2g	LOC_Os09g05020	tyrosine phosphatase family protein, putative, expressed	2.62512	2.63365	2.1887	1.54086	1.84979	2.15491	2.03511	1.89924	2.25679	1.88767
Tal2g	LOC_Os09g08570	expressed protein	37.1628	47.5701	39.0972	14.0215	25.29	22.2642	19.141	26.2529	45.6339	37.1581
Tal2g	LOC_Os09g08660	4-nitrophenylphosphatase, putative, expressed	1.59464	1.41461	1.43091	1.35678	1.34757	1.59636	1.7728	1.53676	1.35488	1.26362
Tal2g	LOC_Os09g09040	expressed protein	2.78212e+08	1.49437e+08	1.41344e+08	5.5085e+08	3.01541e+08	4.24982e+08	3.78081e+08	5.49779e+08	6.22134e+08	5.74858e+08
Tal2g	LOC_Os09g15250	retrotransposon protein, putative, unclassified, expressed	1.72518	1.82057	1.63042	1.38387	1.42492	1.39422	1.63952	1.49765	1.71522	1.36308
Tal2g	LOC_Os09g15420	NAD dependent epimerase/dehydratase family protein, putative, expressed	2.67398	2.44272	2.4927	1.95782	1.51395	4.18592	3.03084	2.87244	3.09633	1.79071
Tal2g	LOC_Os09g15760	expressed protein	1.58159	1.46217	1.48431	1.25013	1.29617	1.34404	1.43574	1.45047	1.31705	1.35256
Tal2g	LOC_Os09g16330	pleiotropic drug resistance protein, putative, expressed	3.97216	5.13361	2.71589	3.50223	4.07909	4.83375	4.85626	4.02849	2.82529	4.39331
Tal2g	LOC_Os09g17630	receptor-like protein kinase 2, putative, expressed	2.32942	1.9315	2.14169	1.89986	1.93235	2.58964	2.49003	2.15153	1.58667	2.24236
Tal2g	LOC_Os09g23340	expressed protein	1.93385	2.33693	1.67075	2.05605	1.71841	2.04544	1.94047	1.98601	1.3338	1.52464
Tal2g	LOC_Os09g26800	polygalacturonase, putative, expressed	1.86093	1.66215	1.84508	1.39593	1.49281	1.4236	1.5354	1.46684	1.76775	1.56027
Tal2g	LOC_Os09g28000	OsSigP6 - Putative Type I Signal Peptidase homologue; employs a putative Ser/Lys catalytic dyad, expressed	2.02952	2.13845	1.81769	1.73751	1.66979	1.80184	1.62769	2.09049	2.05496	2.21185
Tal2g	LOC_Os09g28910	carbonic anhydrase, chloroplast precursor, putative, expressed	3.30934	3.59834	3.17398	2.33756	2.25824	1.93522	2.31077	2.34817	3.06609	2.68035
Tal2g	LOC_Os09g29470	AGAP005770-PA, putative, expressed	1.59434	1.49465	1.51564	1.24966	1.30761	1.47491	1.46304	1.53138	1.21466	1.28948
Tal2g	LOC_Os09g29940	auxin-independent growth promoter protein, putative, expressed	4.88492	6.79314	4.4212	2.94899	2.48884	2.06087	2.33617	4.03721	7.18499	2.86837
Tal2g	LOC_Os09g30120	CSLE1 - cellulose synthase-like family E, expressed	2.14316	1.73549	2.41926	1.71193	1.52953	2.64237	2.26429	1.9814	2.64042	1.86992
Tal2g	LOC_Os09g31025	EF hand family protein, expressed	4.05379e+08	2.87234e+08	4.53368e+08	1.86682e+08	1.29797e+08	2.18791e+08	1.54231e+08	5.06758e+07	7.67153e+08	2.84105e+08
Tal2g	LOC_Os09g34860	hydrolase, alpha/beta fold family domain containing protein, expressed	1.62491	1.74597	1.39304	1.65013	1.67061	1.88095	1.95503	2.06306	1.4492	1.78382
Tal2g	LOC_Os09g34910	DEAD-box ATP-dependent RNA helicase 7, putative, expressed	1.66699	1.31727	1.50675	1.2478	1.28392	1.20815	1.27869	1.22035	1.32455	1.41926
Tal2g	LOC_Os09g35030	dehydration-responsive element-binding protein, putative, expressed	13.1671	14.6931	18.063	5.68418	8.99757	12.552	8.84271	11.0514	16.0128	9.3621
Tal2g	LOC_Os09g35870	OsIAA26 - Auxin-responsive Aux/IAA gene family member, expressed	3.38362e+09	1.77217e+09	1.61103e+09	6.14112e+08	8.40712e+08	5.14988e+09	3.53538e+09	3.31548e+09	1.4607e+09	3.7459e+09
Tal2g	LOC_Os09g36600	nodulin, putative, expressed	2.66577	2.57035	2.86316	1.87113	1.78424	1.95303	1.84775	2.06568	3.16221	2.33446
Tal2g	LOC_Os09g38520	DOMON domain containing protein, expressed	1.70532	1.71585	2.01259	1.52788	1.37081	1.70666	1.66023	1.42458	2.12893	1.75363
Tal2g	LOC_Os10g04620	OsPOP20 - Putative Prolyl Oligopeptidase homologue, expressed	2.00049	2.23818	1.76285	1.59837	1.58017	1.78485	1.90068	1.78747	1.63071	1.6371
Tal2g	LOC_Os10g10500	vacuolar ATP synthase 98 kDa subunit, putative, expressed	1.70317	1.66339	1.62583	1.37962	1.45654	1.28441	1.50061	1.3699	1.69443	1.3966
Tal2g	LOC_Os10g17489	UDP-glucoronosyl and UDP-glucosyl transferase domain containing protein, expressed	5.64017	5.67794	3.72837	3.51353	4.47927	5.69223	5.68828	6.13621	4.2976	4.56505
Tal2g	LOC_Os10g25130	aminotransferase, classes I and II, domain containing protein, expressed	3.17904	3.70177	3.22127	1.9712	2.39912	2.02649	2.39006	2.61398	2.74879	2.1528
Tal2g	LOC_Os10g25674	mps one binder kinase activator-like 1A, putative, expressed	5.21879	4.887	5.99114	2.69306	2.4242	2.90496	2.97564	2.79668	8.66334	3.6666
Tal2g	LOC_Os10g28000	glutathione reductase, putative, expressed	13.6721	18.3259	7.59251	10.4299	12.925	15.9655	19.5283	14.4663	5.94056	15.0839
Tal2g	LOC_Os10g29660	TATA-binding protein, putative, expressed	1.80964	1.84964	1.5281	1.48676	1.36294	1.41365	1.47342	1.52444	1.47166	1.29036
Tal2g	LOC_Os10g30450	heavy-metal-associated domain-containing protein, putative, expressed	6.18322	5.51275	5.73397	2.40014	3.07963	2.53867	2.49681	2.90051	7.07266	3.99052
Tal2g	LOC_Os10g30860	nicotiana lesion-inducing like, putative, expressed	1.63061	1.76848	1.75502	1.33186	1.42826	1.60595	1.34716	1.42637	1.48167	1.45111
Tal2g	LOC_Os10g31770	START domain containing protein, expressed	1.5125	1.51637	1.47726	1.25442	1.37207	1.44193	1.39454	1.41825	1.58169	1.37544
Tal2g	LOC_Os10g33630	adaptin ear-binding coat-associated protein 2, putative, expressed	2.18909	2.16887	2.19996	1.35714	1.55965	2.0229	1.90318	2.00476	2.15421	1.83227
Tal2g	LOC_Os10g33680	serine/threonine-protein phosphatase 2A regulatory subunit B subunitbeta, putative, expressed	1.58486	1.64477	1.50592	1.37738	1.30223	1.43069	1.50225	1.42117	1.35631	1.40832
Tal2g	LOC_Os10g33770	importin-beta N-terminal domain containing protein, expressed	1.54416	1.5371	1.48971	1.37922	1.3227	1.29076	1.45169	1.33651	1.2876	1.29586
Tal2g	LOC_Os10g33790	expressed protein	2.14434	2.54054	2.37011	2.62334	2.46493	3.09925	3.60682	3.03059	2.68098	2.8357
Tal2g	LOC_Os10g35300	dof zinc finger domain containing protein, putative, expressed	16.298	12.468	9.33921	4.49696	6.59627	9.67682	7.87489	10.2456	12.8129	4.24681
Tal2g	LOC_Os10g35470	oxidoreductase, putative, expressed	2.14702	2.08102	2.03664	1.6616	1.63533	1.87079	1.83846	1.97299	1.76595	1.78635
Tal2g	LOC_Os10g35770	E2F-related protein, putative, expressed	3.87933	3.68411	3.41619	2.22504	2.77788	3.0709	3.1961	3.42461	3.79738	2.61207
Tal2g	LOC_Os10g38360	glutathione S-transferase, putative, expressed	8.82291	9.12575	2.88373	3.80483	5.16902	15.5662	17.3316	20.536	2.92828	3.47416
Tal2g	LOC_Os10g39220	tobamovirus multiplication protein, putative, expressed	3.10685	3.0348	2.82639	1.97486	2.24192	2.35033	2.48471	2.30033	3.23101	2.28703
Tal2g	LOC_Os10g39670	protein kinase family protein, putative, expressed	1.98324	2.03512	1.94641	1.65385	1.8341	2.08083	2.04276	2.03624	2.02371	1.78227
Tal2g	LOC_Os10g39700	CHIT15 - Chitinase family protein precursor, putative, expressed	4.46045	2.96106	2.75122	3.55576	2.80304	5.86864	2.67248	10.3644	5.97722	2.69254
Tal2g	LOC_Os10g39920	expressed protein	7.63416	7.65714	6.32196	3.82476	3.97364	4.13421	5.24598	5.57244	6.06392	4.12382
Tal2g	LOC_Os10g41660	zinc finger, C3HC4 type domain containing protein, expressed	4.26363	3.85559	2.96611	2.23233	3.24974	1.98877	1.97958	2.90655	3.09478	3.85792
Tal2g	LOC_Os10g41930	haloacid dehalogenase-like hydrolase family protein, putative, expressed	4.27602	6.20892	2.37354	4.21948	3.99951	5.48969	5.36231	7.02606	2.6991	4.93464
Tal2g	LOC_Os11g03900	glucosamine--fructose-6-phosphate aminotransferase 1, putative, expressed	2.26627	2.59387	2.15926	1.78078	1.72702	2.34884	2.13274	2.44991	2.10928	1.8531
Tal2g	LOC_Os11g04520	PP2A regulatory subunit TAP46, putative, expressed	1.61853	1.63656	1.43144	1.33236	1.26388	1.46984	1.51209	1.58809	1.33465	1.32176
Tal2g	LOC_Os11g04670	2-isopropylmalate synthase B, putative, expressed	2.82987	3.42407	2.30254	1.9967	2.33683	2.42367	2.54167	2.73397	1.71702	2.23936
Tal2g	LOC_Os11g05080	powdery mildew resistant protein 5, putative, expressed	3.24055	2.99758	3.30225	2.20274	2.32008	2.50968	2.56124	2.6296	3.50266	2.49335
Tal2g	LOC_Os11g05190	phytosulfokines precursor, putative, expressed	29.2355	27.0428	15.5034	3.26992	7.65828	18.8656	7.30052	7.18858	18.3343	10.243
Tal2g	LOC_Os11g05690	amino acid permease family protein, putative, expressed	5.31036	5.58243	5.24987	3.25901	3.69367	7.14848	5.07937	4.54572	9.01786	4.48864
Tal2g	LOC_Os11g05930	response regulator receiver domain containing protein, expressed	2.52883	2.70732	2.35572	1.82431	1.73823	2.02191	2.12444	2.37972	2.39113	1.87077
Tal2g	LOC_Os11g05990	digalactosyldiacylglycerol synthase, chloroplast precursor, putative, expressed	2.04093	1.84073	1.51836	1.56062	1.43431	1.58225	1.65958	1.64521	1.86857	1.54707
Tal2g	LOC_Os11g06110	carrier, putative, expressed	1.08755e+09	7.34685e+08	2.89013e+08	7.82789e+08	8.62524e+08	6.09358e+08	8.08527e+08	1.02735e+09	1.53623e+09	7.39598e+08
Tal2g	LOC_Os11g06130	PHD-finger family protein, expressed	4.4087	4.36781	3.84601	2.5625	2.61785	2.81197	3.38563	3.33875	3.82943	2.74105
Tal2g	LOC_Os11g07911	expressed protein	62.1716	25.6747	48.8085	22.6947	11.9844	26.9489	29.3913	22.4352	73.0578	23.8844
Tal2g	LOC_Os11g07940	expressed protein	2.22073	2.40329	1.99139	1.81456	1.82309	1.97304	1.96848	2.24854	1.56814	1.87593
Tal2g	LOC_Os11g08300	aldehyde dehydrogenase, putative, expressed	2.7556	3.28948	2.72301	1.8539	1.92496	2.33987	2.47403	2.91391	2.6408	2.08967
Tal2g	LOC_Os11g09170	hydrolase, acting on carbon-nitrogen, putative, expressed	1.51814	1.51604	1.4387	1.27688	1.25396	1.32129	1.52183	1.41381	1.30828	1.23379
Tal2g	LOC_Os11g09280	OsPDIL1-1 protein disulfide isomerase PDIL1-1, expressed	3.57254	3.48719	3.82432	2.0972	2.28878	2.73693	2.44567	2.61818	2.79329	2.49367
Tal2g	LOC_Os11g10100	STE_MEKK_ste11_MAP3K.3 - STE kinases include homologs to sterile 7, sterile 11 and sterile 20 from yeast, expressed	2.81524	3.28858	2.62994	1.87153	2.03215	2.15859	2.14288	1.79117	2.83809	2.09101
Tal2g	LOC_Os11g12240	retrotransposon protein, putative, unclassified, expressed	4.36771	5.31448	3.82799	2.57982	2.44496	3.94141	4.38042	4.16761	1.90952	2.37623
Tal2g	LOC_Os11g19460	haloacid dehalogenase-like hydrolase family protein, putative, expressed	3.0598	4.12447	3.18354	2.77547	2.04461	2.39432	2.21651	1.68703	3.18233	2.62002
Tal2g	LOC_Os11g23080	retrotransposon protein, putative, unclassified, expressed	7.4318	6.25405	6.27263	3.11741	3.29709	5.05168	6.64062	2.44688	14.473	10.3322
Tal2g	LOC_Os11g24560	protein transport protein, putative, expressed	1.92909	1.94125	1.84142	1.35725	1.3844	1.50271	1.47924	1.52856	1.68194	1.51124
Tal2g	LOC_Os11g26760	dehydrin, putative, expressed	16.6731	12.7196	22.8727	5.99157	5.72483	12.7757	11.3376	12.377	20.9807	11.419
Tal2g	LOC_Os11g26780	dehydrin, putative, expressed	31.9551	14.6388	34.667	11.7446	6.92472	23.0661	26.3066	18.7976	44.4863	19.3672
Tal2g	LOC_Os11g26790	dehydrin, putative, expressed	29.837	11.9907	28.3363	10.2716	6.03693	20.4894	19.0271	17.468	50.6101	15.6668
Tal2g	LOC_Os11g29350	ELMO/CED-12 family protein, putative, expressed	1.77483	1.67169	1.58727	1.425	1.46336	1.52381	1.73727	1.73626	1.66657	1.44842
Tal2g	LOC_Os11g31640	serine palmitoyltransferase 2, putative, expressed	1.5215	1.59506	1.494	1.32489	1.48514	1.79933	1.70881	1.88408	1.80188	1.40309
Tal2g	LOC_Os11g33100	SNARE associated Golgi protein, putative, expressed	2.21442	2.18582	2.10752	1.60396	1.56325	1.7078	1.83303	2.06446	1.61574	1.71919
Tal2g	LOC_Os11g35090	kinesin motor domain containing protein, putative, expressed	7.01027	5.18902	4.90544	5.02553	3.71954	3.78794	3.63591	5.40692	4.13101	3.05713
Tal2g	LOC_Os11g36200	receptor-like protein kinase 2 precursor, putative, expressed	6.16531	4.93408	5.35185	3.83965	5.88288	3.58005	3.24326	3.64133	4.3243	6.40159
Tal2g	LOC_Os11g39140	thioredoxin domain-containing protein 9, putative, expressed	1.92517	1.81597	1.89785	1.62754	1.48744	1.50534	1.67234	1.75534	1.74562	1.51648
Tal2g	LOC_Os11g41875	membrane protein, putative, expressed	2.52854	3.38562	2.84823	1.83416	1.81148	1.72448	1.61047	2.48493	1.73474	1.81626
Tal2g	LOC_Os11g44880	kinesin-4, putative, expressed	2.12249	1.88513	2.05115	1.53693	1.56603	2.06226	2.49555	2.16849	1.39935	1.47566
Tal2g	LOC_Os11g45740	MYB family transcription factor, putative, expressed	4.64831	4.30543	5.05806	3.443	2.2093	6.36185	5.03061	2.13671	6.41004	2.80395
Tal2g	LOC_Os12g01220	expressed protein	3.07683	3.6919	2.54979	2.27973	1.99514	1.89681	2.38317	2.77725	2.8626	2.34342
Tal2g	LOC_Os12g02870	GRAS family transcription factor domain containing protein, expressed	1.5737	1.56505	1.59061	1.41078	1.46457	1.70013	1.49056	1.7255	1.90298	1.66483
Tal2g	LOC_Os12g04440	2-isopropylmalate synthase B, putative, expressed	2.58934	2.98498	2.14116	1.75756	2.03462	2.20428	2.37451	2.42338	1.68333	1.94773
Tal2g	LOC_Os12g04610	expressed protein	3.07668	3.37472	2.87529	1.78076	1.74464	1.6321	2.12497	2.22345	3.31158	1.84902
Tal2g	LOC_Os12g05690	expressed protein	7.02338	6.2569	4.76516	4.18796	4.09211	6.4133	5.75488	7.26117	3.67987	3.70582
Tal2g	LOC_Os12g06520	bZIP transcription factor domain containing protein, expressed	2.69344	2.73229	2.55811	2.08114	1.72209	1.79226	1.59043	1.4781	3.0125	2.48563
Tal2g	LOC_Os12g07030	expressed protein	7.78196	4.95584	7.94553	3.723	2.72982	5.83714	4.25714	6.7636	4.71986	3.67449
Tal2g	LOC_Os12g07290	alpha-1,4-fucosyltransferase, putative, expressed	1.52174	1.46731	1.45926	1.26807	1.21579	1.40602	1.47827	1.41064	1.51731	1.24342
Tal2g	LOC_Os12g07670	transmembrane 9 superfamily member, putative, expressed	1.80851	1.85777	1.76825	1.37072	1.44944	1.6306	1.72483	1.57462	1.74831	1.57256
Tal2g	LOC_Os12g08700	expressed protein	27.2464	17.0571	24.1103	14.4475	4.36001	15.9243	10.3921	10.1674	23.6912	11.5386
Tal2g	LOC_Os12g10180	NBS-LRR type disease resistance protein Rps1-k-2, putative, expressed	2.46665	2.57237	2.28512	2.37156	2.06857	2.87554	3.57728	3.69232	1.88167	2.05575
Tal2g	LOC_Os12g10220	expressed protein	50.0102	4.91339	133.892	24.6209	6.59597	466.397	69.5954	76.9122	160.149	38.1781
Tal2g	LOC_Os12g12080	retrotransposon protein, putative, Ty3-gypsy subclass, expressed	17.6371	19.9341	19.8591	8.69675	6.60059	13.2577	17.7487	13.0093	28.0711	10.5613
Tal2g	LOC_Os12g12880	expressed protein	7.84451	11.29	6.62056	3.02906	2.93273	3.43826	4.08805	6.66255	8.28441	3.87165
Tal2g	LOC_Os12g16510	expressed protein	6.41415e+08	4.97872e+08	6.11944e+08	1.69797e+08	1.14737e+08	1.37064e+08	9.15933e+07	1.10536e+08	7.21653e+08	3.5589e+08
Tal2g	LOC_Os12g19304	Fe-S metabolism associated domain containing protein, expressed	1.70897	1.76898	1.53683	1.40789	1.66718	1.49104	1.58118	1.56501	1.60808	1.46431
Tal2g	LOC_Os12g20410	matrix attachment region binding protein, putative, expressed	1.92483	1.95004	1.71785	1.49466	1.69699	1.76645	1.85503	1.73991	1.52486	1.53555
Tal2g	LOC_Os12g24250	retrotransposon protein, putative, unclassified, expressed	1.67775	1.71289	1.59407	1.30578	1.41666	1.38662	1.48364	1.41389	1.55556	1.47749
Tal2g	LOC_Os12g29740	expressed protein	2.59531	1.93068	2.23512	1.80316	1.72014	2.24568	1.797	2.15707	2.65881	1.89804
Tal2g	LOC_Os12g30180	protein kinase domain containing protein, expressed	8.83023	5.63678	7.24879	10.8601	14.2131	35.2463	44.1926	59.3125	5.95429	6.03487
Tal2g	LOC_Os12g33230	OsFBL60 - F-box domain and LRR containing protein, expressed	4.01409	2.46944	3.85284	3.84616	2.73096	23.8381	14.6149	8.90446	2.40441	2.9358
Tal2g	LOC_Os12g35610	respiratory burst oxidase, putative, expressed	242.238	291.132	266.961	211.14	66.4388	316.181	185.087	123.139	303.761	105.695
Tal2g	LOC_Os12g37519	retrotransposon protein, putative, unclassified, expressed	23.5668	40.4537	21.3959	7.79928	5.98952	8.41401	12.6158	14.4815	28.1177	8.25717
Tal2g	LOC_Os12g38920	heparanase-like protein precursor, putative, expressed	2.27925	2.24056	2.68585	1.74904	1.61667	2.16885	2.00589	2.59956	5.09573	2.093
Tal2g	LOC_Os12g39660	calcium-transporting ATPase, plasma membrane-type, putative, expressed	1.2315	1.26947	1.24015	1.2017	1.18338	1.36489	1.38317	1.40241	1.15126	1.24268
Tal2g	LOC_Os12g40760	expressed protein	69.4386	68.2113	65.29	24.111	33.4475	80.6131	59.6293	36.0185	98.603	48.5992
Tal2g	LOC_Os12g42570	expressed protein	3.5965	4.98973	4.26615	2.98252	2.37816	6.68395	5.52706	7.11484	6.00518	2.30326
Tal2g	LOC_Os12g42910	sodium/calcium exchanger protein, putative, expressed	4.82325	5.62607	4.42431	2.88559	3.15627	3.46533	4.03471	3.41383	5.04721	2.8603
Tal3a	LOC_Os02g04170	L-aspartate oxidase 1, putative, expressed	1.6431	1.95593	1.58015	1.51424	1.81597	1.63142	1.67269	1.39621	2.34857	1.46075
Tal3a	LOC_Os05g39200	expressed protein	186.33	178.053	182.293	101.29	98.7907	181.062	142.264	95.3822	209.138	174.829
Tal3a	LOC_Os07g01490	kinesin motor domain containing protein, putative, expressed	18.3805	20.855	12.4738	7.10002	5.68865	7.51145	7.42398	10.2043	9.5195	4.96043
Tal3a	LOC_Os07g39840	expressed protein	1.3734	1.58876	1.41079	1.25609	1.35948	1.31949	1.40273	1.37212	1.27702	1.2771
Tal3a	LOC_Os10g42410	zinc-binding protein, putative, expressed	1.83621	2.00999	2.13208	1.44788	1.5631	2.09752	1.56135	1.85533	2.3768	1.78906
Tal3b	LOC_Os02g02730	expressed protein	5.25036	6.05951	4.89412	2.81168	2.74254	4.84377	4.49558	4.28186	6.22101	3.6133
Tal3b	LOC_Os02g34970	no apical meristem protein, putative, expressed	265.407	243.562	219.175	92.2725	77.7796	8.75335	11.2598	163.06	172.658	161.28
Tal3b	LOC_Os03g12510	non-symbiotic hemoglobin 2, putative, expressed	79.1633	79.9294	94.1027	29.444	24.8103	34.7514	32.9595	23.7617	105.934	38.8195
Tal3b	LOC_Os05g27590	wound-induced protein WI12, putative, expressed	254.938	217.738	237.546	74.3411	115.063	81.4715	74.9339	155.67	233.607	223.774
Tal3b	LOC_Os07g09020	argonaute, putative, expressed	4.65912e+08	6.23269e+08	5.22326e+08	1.15401e+08	2.33395e+08	3.16182e+07	6.79765e+07	2.41177e+08	9.38468e+08	3.98453e+08
Tal3b	LOC_Os07g26520	expressed protein	13.3432	10.7031	13.0029	4.89229	7.0587	4.89349	3.79023	1.69809	17.125	13.1497
Tal3b	LOC_Os07g36430	s	168.325	86.243	162.308	81.791	64.5324	11.4049	13.8506	207.478	134.392	135.065
Tal3b	LOC_Os07g48640	short-chain dehydrogenase/reductase, putative, expressed	2.64279	2.36616	2.79779	1.66257	1.8831	1.60838	1.49912	1.4514	2.4178	2.59682
Tal3b	LOC_Os10g35770	E2F-related protein, putative, expressed	3.87933	3.68411	3.41619	2.22504	2.77788	3.0709	3.1961	3.42461	3.79738	2.61207
Tal3b	LOC_Os10g39220	tobamovirus multiplication protein, putative, expressed	3.10685	3.0348	2.82639	1.97486	2.24192	2.35033	2.48471	2.30033	3.23101	2.28703
Tal3b	LOC_Os11g31550	BRASSINOSTEROID INSENSITIVE 1-associated receptor kinase 1 precursor, putative, expressed	2.23711e+08	2.24982e+08	5.01314e+08	4.98602e+08	2.56689e+08	8.47018e+08	5.07551e+08	2.87185e+08	4.79552e+08	5.79273e+08
Tal9a	LOC_Os02g51110	aquaporin protein, putative, expressed	5.75581	6.11419	6.91259	1.82172	3.23017	2.26641	1.95291	2.56105	7.28314	3.58759
Tal9a	LOC_Os04g57600	zinc finger C-x8-C-x5-C-x3-H type family protein, expressed	1.54039	1.48577	1.55301	1.36443	1.31716	1.39046	1.50031	1.34024	1.6116	1.35011
Tal11b	LOC_Os03g02240	AT-GTL1, putative, expressed	66.3348	11.5855	3.7864	19.3171	8.20944	3.49001	36.3021	36.5596	68.9431	55.4521
aTalGroup labels match the column labels from Figure 1.
bBoth Target locus IDs and annotations are from the MSU Release 7.0 annotation downloaded from the Rice Genome Annotation Project (Kawahara et al., 2013).
cFold change values given are from QuasiSeq and are not log transformed.
Reference:
Kawahara, Y., De La Bastide, M., Hamilton, J., Kanamori, H., Mccombie, W.R., Ouyang, S., Schwartz, D., Tanaka, T., Wu, J., Zhou, S., Childs, K., Davidson, R., Lin, H., Quesada-Ocampo, L., Vaillancourt, B., Sakai, H., Lee, S.S., Kim, J., Numa, H., Itoh, T., Buell, C.R., and Matsumoto, T. (2013). Improvement of the Oryza sativa Nipponbare reference genome using next generation sequence and optical …
